# Supplementary material for: Phenotypic Plasticity Determines Cancer Stem Cell Therapeutic Resistance in Oral Squamous Cell Carcinoma
Source: eBioMedicine. 2016 Jan 9;4:138–45. doi: 10.1016/j.ebiom.2016.01.007 (PMC4776071; doi:10.1016/j.ebiom.2016.01.007)
Supplement: Table S1 — Functional annotation clustering for genes upregulated in pEMT-P and Epi-P. [file mmc2.xls]

## Sheet: DAVID clustering for 18 and 4 u
Functional annotation clustering for genes upregulated in pEMT-P and Epi-P
Annotation Cluster 1	Enrichment Score: 1.8162075094968786
Category	Term	Count	%	PValue	Genes	List Total	Pop Hits	Pop Total	Fold Enrichment	Bonferroni	Benjamini	FDR
GOTERM_BP_FAT	GO:0032504~multicellular organism reproduction	8	7.69231	0.00861759	ILMN_1796589, ILMN_2233319, ILMN_1673566, ILMN_2286014, ILMN_2168314, ILMN_2135756, ILMN_2314169, ILMN_1785699, ILMN_2233314, ILMN_1798615	66	487	13528	3.36706	0.994949	0.92893	12.0274
GOTERM_BP_FAT	GO:0048609~reproductive process in a multicellular organism	8	7.69231	0.00861759	ILMN_1796589, ILMN_2233319, ILMN_1673566, ILMN_2286014, ILMN_2168314, ILMN_2135756, ILMN_2314169, ILMN_1785699, ILMN_2233314, ILMN_1798615	66	487	13528	3.36706	0.994949	0.92893	12.0274
GOTERM_BP_FAT	GO:0007276~gamete generation	7	6.73077	0.0115612	ILMN_1796589, ILMN_2233319, ILMN_1673566, ILMN_2286014, ILMN_2168314, ILMN_2135756, ILMN_2233314, ILMN_1798615	66	395	13528	3.63237	0.999179	0.830731	15.8166
GOTERM_BP_FAT	GO:0007283~spermatogenesis	6	5.76923	0.0160788	ILMN_1796589, ILMN_2233319, ILMN_2286014, ILMN_2168314, ILMN_2135756, ILMN_2233314, ILMN_1798615	66	308	13528	3.99292	0.99995	0.862041	21.337
GOTERM_BP_FAT	GO:0048232~male gamete generation	6	5.76923	0.0160788	ILMN_1796589, ILMN_2233319, ILMN_2286014, ILMN_2168314, ILMN_2135756, ILMN_2233314, ILMN_1798615	66	308	13528	3.99292	0.99995	0.862041	21.337
GOTERM_BP_FAT	GO:0019953~sexual reproduction	7	6.73077	0.0223735	ILMN_1796589, ILMN_2233319, ILMN_1673566, ILMN_2286014, ILMN_2168314, ILMN_2135756, ILMN_2233314, ILMN_1798615	66	458	13528	3.13272	0.999999	0.861247	28.4678
GOTERM_BP_FAT	GO:0007292~female gamete generation	3	2.88462	0.0389522	ILMN_1796589, ILMN_1673566, ILMN_1798615	66	65	13528	9.46014	1	0.932613	44.4706
Annotation Cluster 2	Enrichment Score: 1.3939189078205902
Category	Term	Count	%	PValue	Genes	List Total	Pop Hits	Pop Total	Fold Enrichment	Bonferroni	Benjamini	FDR
GOTERM_CC_FAT	GO:0043228~non-membrane-bounded organelle	20	19.2308	0.0146053	ILMN_1787628, ILMN_1808501, ILMN_1763907, ILMN_1660661, ILMN_1746375, ILMN_1776347, ILMN_1680129, ILMN_1722834, ILMN_1726743, ILMN_2155172, ILMN_1731070, ILMN_1755391, ILMN_2230672, ILMN_1790410, ILMN_1810782, ILMN_1804479, ILMN_1723874, ILMN_2101920, ILMN_1802397, ILMN_2093027, ILMN_1754576, ILMN_2215382, ILMN_1721901	58	2596	12782	1.69784	0.864796	0.632299	15.8624
GOTERM_CC_FAT	GO:0043232~intracellular non-membrane-bounded organelle	20	19.2308	0.0146053	ILMN_1787628, ILMN_1808501, ILMN_1763907, ILMN_1660661, ILMN_1746375, ILMN_1776347, ILMN_1680129, ILMN_1722834, ILMN_1726743, ILMN_2155172, ILMN_1731070, ILMN_1755391, ILMN_2230672, ILMN_1790410, ILMN_1810782, ILMN_1804479, ILMN_1723874, ILMN_2101920, ILMN_1802397, ILMN_2093027, ILMN_1754576, ILMN_2215382, ILMN_1721901	58	2596	12782	1.69784	0.864796	0.632299	15.8624
GOTERM_CC_FAT	GO:0031981~nuclear lumen	13	12.5	0.0241953	ILMN_1787628, ILMN_1808501, ILMN_1813746, ILMN_2277099, ILMN_1746375, ILMN_1680129, ILMN_2155172, ILMN_1731070, ILMN_1790410, ILMN_2407124, ILMN_1810782, ILMN_1682781, ILMN_2101920, ILMN_2215382	58	1450	12782	1.97581	0.964244	0.670554	24.9879
GOTERM_CC_FAT	GO:0031974~membrane-enclosed lumen	15	14.4231	0.0305716	ILMN_1787628, ILMN_1808501, ILMN_1813746, ILMN_2277099, ILMN_1746375, ILMN_1680129, ILMN_2155172, ILMN_1731070, ILMN_1755391, ILMN_2230672, ILMN_1790410, ILMN_2407124, ILMN_1810782, ILMN_1804479, ILMN_1682781, ILMN_2101920, ILMN_2215382	58	1856	12782	1.78108	0.98534	0.652036	30.5442
GOTERM_CC_FAT	GO:0070013~intracellular organelle lumen	14	13.4615	0.0465026	ILMN_1787628, ILMN_1808501, ILMN_1813746, ILMN_2277099, ILMN_1746375, ILMN_1680129, ILMN_2155172, ILMN_1731070, ILMN_2230672, ILMN_1790410, ILMN_2407124, ILMN_1810782, ILMN_1804479, ILMN_1682781, ILMN_2101920, ILMN_2215382	58	1779	12782	1.73429	0.99846	0.660185	42.8216
GOTERM_CC_FAT	GO:0043233~organelle lumen	14	13.4615	0.0542792	ILMN_1787628, ILMN_1808501, ILMN_1813746, ILMN_2277099, ILMN_1746375, ILMN_1680129, ILMN_2155172, ILMN_1731070, ILMN_2230672, ILMN_1790410, ILMN_2407124, ILMN_1810782, ILMN_1804479, ILMN_1682781, ILMN_2101920, ILMN_2215382	58	1820	12782	1.69523	0.999494	0.66185	48.0625
GOTERM_CC_FAT	GO:0005730~nucleolus	7	6.73077	0.0894526	ILMN_1790410, ILMN_1787628, ILMN_1810782, ILMN_1808501, ILMN_1680129, ILMN_2101920, ILMN_2155172, ILMN_2215382	58	698	12782	2.21011	0.999997	0.796697	66.7147
GOTERM_CC_FAT	GO:0005654~nucleoplasm	7	6.73077	0.198095	ILMN_2407124, ILMN_1813746, ILMN_1682781, ILMN_2277099, ILMN_1746375, ILMN_2101920, ILMN_1731070	58	882	12782	1.74904	1	0.882882	92.5097
Annotation Cluster 3	Enrichment Score: 1.331735376487561
Category	Term	Count	%	PValue	Genes	List Total	Pop Hits	Pop Total	Fold Enrichment	Bonferroni	Benjamini	FDR
SP_PIR_KEYWORDS	ribosome biogenesis	4	3.84615	0.00171847	ILMN_1790410, ILMN_1787628, ILMN_2155172, ILMN_2215382	96	48	19235	16.697	0.262457	0.262457	2.09043
GOTERM_BP_FAT	GO:0022613~ribonucleoprotein complex biogenesis	5	4.80769	0.0109263	ILMN_1790410, ILMN_1787628, ILMN_1712347, ILMN_2155172, ILMN_2215382	66	180	13528	5.6936	0.998785	0.893283	15.0124
GOTERM_BP_FAT	GO:0042254~ribosome biogenesis	4	3.84615	0.0208407	ILMN_1790410, ILMN_1787628, ILMN_2155172, ILMN_2215382	66	122	13528	6.72032	0.999997	0.882897	26.7892
GOTERM_MF_FAT	GO:0003723~RNA binding	8	7.69231	0.050343	ILMN_1790410, ILMN_1787628, ILMN_1723874, ILMN_1813240, ILMN_1680129, ILMN_2101920, ILMN_1712347, ILMN_2215382	62	718	12983	2.33318	0.999967	0.999967	47.6613
GOTERM_BP_FAT	GO:0016072~rRNA metabolic process	3	2.88462	0.0777496	ILMN_1790410, ILMN_1787628, ILMN_2215382	66	96	13528	6.4053	1	0.935907	69.8315
GOTERM_CC_FAT	GO:0005730~nucleolus	7	6.73077	0.0894526	ILMN_1790410, ILMN_1787628, ILMN_1810782, ILMN_1808501, ILMN_1680129, ILMN_2101920, ILMN_2155172, ILMN_2215382	58	698	12782	2.21011	0.999997	0.796697	66.7147
GOTERM_BP_FAT	GO:0034660~ncRNA metabolic process	4	3.84615	0.0986089	ILMN_1790410, ILMN_1787628, ILMN_1680129, ILMN_2215382	66	230	13528	3.56469	1	0.958063	78.4996
GOTERM_BP_FAT	GO:0006396~RNA processing	6	5.76923	0.122002	ILMN_1790410, ILMN_1787628, ILMN_1680129, ILMN_2101920, ILMN_1712347, ILMN_2215382	66	547	13528	2.2483	1	0.977305	85.4332
SP_PIR_KEYWORDS	rna-binding	6	5.76923	0.128926	ILMN_1790410, ILMN_1813240, ILMN_1680129, ILMN_2101920, ILMN_1712347, ILMN_2215382	96	540	19235	2.22627	1	0.969504	81.6472
GOTERM_BP_FAT	GO:0034470~ncRNA processing	3	2.88462	0.226602	ILMN_1787628, ILMN_1680129, ILMN_2215382	66	187	13528	3.28828	1	0.997017	97.7731
Annotation Cluster 4	Enrichment Score: 1.0809429702091808
Category	Term	Count	%	PValue	Genes	List Total	Pop Hits	Pop Total	Fold Enrichment	Bonferroni	Benjamini	FDR
GOTERM_BP_FAT	GO:0006461~protein complex assembly	7	6.73077	0.0339138	ILMN_1659285, ILMN_1683969, ILMN_1660661, ILMN_2333367, ILMN_2277099, ILMN_1776347, ILMN_1742789, ILMN_1748797, ILMN_1734814	66	505	13528	2.84116	1	0.928289	40.0008
GOTERM_BP_FAT	GO:0070271~protein complex biogenesis	7	6.73077	0.0339138	ILMN_1659285, ILMN_1683969, ILMN_1660661, ILMN_2333367, ILMN_2277099, ILMN_1776347, ILMN_1742789, ILMN_1748797, ILMN_1734814	66	505	13528	2.84116	1	0.928289	40.0008
GOTERM_BP_FAT	GO:0065003~macromolecular complex assembly	8	7.69231	0.039702	ILMN_1659285, ILMN_1683969, ILMN_1660661, ILMN_2333367, ILMN_2277099, ILMN_1776347, ILMN_1742789, ILMN_1748797, ILMN_1712347, ILMN_1734814	66	665	13528	2.4658	1	0.915859	45.1086
GOTERM_BP_FAT	GO:0043623~cellular protein complex assembly	4	3.84615	0.0429314	ILMN_1659285, ILMN_1683969, ILMN_1660661, ILMN_2333367, ILMN_1776347, ILMN_1734814	66	162	13528	5.06098	1	0.912607	47.7791
GOTERM_BP_FAT	GO:0043933~macromolecular complex subunit organization	8	7.69231	0.0532203	ILMN_1659285, ILMN_1683969, ILMN_1660661, ILMN_2333367, ILMN_2277099, ILMN_1776347, ILMN_1742789, ILMN_1748797, ILMN_1712347, ILMN_1734814	66	710	13528	2.30952	1	0.938245	55.5018
GOTERM_BP_FAT	GO:0034622~cellular macromolecular complex assembly	5	4.80769	0.0664722	ILMN_1659285, ILMN_1683969, ILMN_1660661, ILMN_2333367, ILMN_1776347, ILMN_1712347, ILMN_1734814	66	318	13528	3.22279	1	0.939301	63.8835
GOTERM_BP_FAT	GO:0034621~cellular macromolecular complex subunit organization	5	4.80769	0.0924022	ILMN_1659285, ILMN_1683969, ILMN_1660661, ILMN_2333367, ILMN_1776347, ILMN_1712347, ILMN_1734814	66	357	13528	2.87072	1	0.955747	76.2003
SP_PIR_KEYWORDS	acetylation	15	14.4231	0.428382	ILMN_1683969, ILMN_1660661, ILMN_2277099, ILMN_1776347, ILMN_1746375, ILMN_1677800, ILMN_1748797, ILMN_2155172, ILMN_1712347, ILMN_1734814, ILMN_1796589, ILMN_1659285, ILMN_2168314, ILMN_2333367, ILMN_2101920, ILMN_2130078, ILMN_1754576	96	2635	19235	1.1406	1	0.994539	99.8961
GOTERM_BP_FAT	GO:0010033~response to organic substance	4	3.84615	0.680678	ILMN_1683969, ILMN_2333367, ILMN_1748797, ILMN_2367239, ILMN_1734814	66	721	13528	1.13714	1	0.999999	100
Annotation Cluster 5	Enrichment Score: 1.065423621587936
Category	Term	Count	%	PValue	Genes	List Total	Pop Hits	Pop Total	Fold Enrichment	Bonferroni	Benjamini	FDR
GOTERM_BP_FAT	GO:0008219~cell death	8	7.69231	0.0562365	ILMN_1702487, ILMN_1752802, ILMN_1810782, ILMN_1808501, ILMN_1733931, ILMN_2277099, ILMN_2129859, ILMN_1726743, ILMN_2285713	66	719	13528	2.28061	1	0.934148	57.5551
GOTERM_BP_FAT	GO:0016265~death	8	7.69231	0.0579579	ILMN_1702487, ILMN_1752802, ILMN_1810782, ILMN_1808501, ILMN_1733931, ILMN_2277099, ILMN_2129859, ILMN_1726743, ILMN_2285713	66	724	13528	2.26486	1	0.926149	58.6871
GOTERM_BP_FAT	GO:0006915~apoptosis	7	6.73077	0.068504	ILMN_1702487, ILMN_1752802, ILMN_1810782, ILMN_1808501, ILMN_1733931, ILMN_2277099, ILMN_2129859, ILMN_1726743	66	602	13528	2.38337	1	0.933457	65.03
GOTERM_BP_FAT	GO:0012501~programmed cell death	7	6.73077	0.0724861	ILMN_1702487, ILMN_1752802, ILMN_1810782, ILMN_1808501, ILMN_1733931, ILMN_2277099, ILMN_2129859, ILMN_1726743	66	611	13528	2.34826	1	0.933095	67.1794
SP_PIR_KEYWORDS	Apoptosis	4	3.84615	0.290925	ILMN_1702487, ILMN_1752802, ILMN_1810782, ILMN_1808501, ILMN_1733931	96	381	19235	2.10357	1	0.982695	98.5342
Annotation Cluster 6	Enrichment Score: 0.9681329854294332
Category	Term	Count	%	PValue	Genes	List Total	Pop Hits	Pop Total	Fold Enrichment	Bonferroni	Benjamini	FDR
GOTERM_CC_FAT	GO:0000228~nuclear chromosome	4	3.84615	0.0355328	ILMN_1660661, ILMN_1746375, ILMN_1776347, ILMN_1722834, ILMN_1731070	58	162	12782	5.44146	0.992704	0.626218	34.6041
GOTERM_CC_FAT	GO:0044454~nuclear chromosome part	3	2.88462	0.102817	ILMN_1660661, ILMN_1746375, ILMN_1776347, ILMN_1731070	58	122	12782	5.41916	1	0.805922	72.0187
GOTERM_CC_FAT	GO:0005694~chromosome	5	4.80769	0.148579	ILMN_1763907, ILMN_1660661, ILMN_1746375, ILMN_1776347, ILMN_1722834, ILMN_1731070	58	460	12782	2.39543	1	0.863123	84.8656
GOTERM_CC_FAT	GO:0044427~chromosomal part	4	3.84615	0.247066	ILMN_1763907, ILMN_1660661, ILMN_1746375, ILMN_1776347, ILMN_1731070	58	386	12782	2.28372	1	0.923688	96.4252
Annotation Cluster 7	Enrichment Score: 0.963657841160612
Category	Term	Count	%	PValue	Genes	List Total	Pop Hits	Pop Total	Fold Enrichment	Bonferroni	Benjamini	FDR
GOTERM_CC_FAT	GO:0017053~transcriptional repressor complex	3	2.88462	0.0143328	ILMN_1813746, ILMN_2277099, ILMN_1746375	58	41	12782	16.1253	0.859615	0.859615	15.5888
GOTERM_CC_FAT	GO:0005654~nucleoplasm	7	6.73077	0.198095	ILMN_2407124, ILMN_1813746, ILMN_1682781, ILMN_2277099, ILMN_1746375, ILMN_2101920, ILMN_1731070	58	882	12782	1.74904	1	0.882882	92.5097
GOTERM_CC_FAT	GO:0044451~nucleoplasm part	4	3.84615	0.452713	ILMN_1813746, ILMN_1682781, ILMN_2277099, ILMN_1746375	58	555	12782	1.58832	1	0.979833	99.9155
Annotation Cluster 8	Enrichment Score: 0.8319333895518916
Category	Term	Count	%	PValue	Genes	List Total	Pop Hits	Pop Total	Fold Enrichment	Bonferroni	Benjamini	FDR
GOTERM_BP_FAT	GO:0035303~regulation of dephosphorylation	3	2.88462	0.00685886	ILMN_1683969, ILMN_2333367, ILMN_2277099, ILMN_2367239	66	26	13528	23.6503	0.985082	0.985082	9.68818
GOTERM_BP_FAT	GO:0019220~regulation of phosphate metabolic process	3	2.88462	0.682298	ILMN_1683969, ILMN_2333367, ILMN_2277099, ILMN_2367239	66	485	13528	1.26785	1	0.999999	100
GOTERM_BP_FAT	GO:0051174~regulation of phosphorus metabolic process	3	2.88462	0.682298	ILMN_1683969, ILMN_2333367, ILMN_2277099, ILMN_2367239	66	485	13528	1.26785	1	0.999999	100
Annotation Cluster 9	Enrichment Score: 0.7239901874444926
Category	Term	Count	%	PValue	Genes	List Total	Pop Hits	Pop Total	Fold Enrichment	Bonferroni	Benjamini	FDR
GOTERM_MF_FAT	GO:0032555~purine ribonucleotide binding	13	12.5	0.145327	ILMN_1660661, ILMN_2129859, ILMN_1776347, ILMN_1746375, ILMN_1804822, ILMN_1777691, ILMN_1734814, ILMN_1796589, ILMN_1702487, ILMN_2407124, ILMN_2325008, ILMN_2093027, ILMN_1802397, ILMN_2215382	62	1836	12983	1.4827	1	1	86.0305
GOTERM_MF_FAT	GO:0032553~ribonucleotide binding	13	12.5	0.145327	ILMN_1660661, ILMN_2129859, ILMN_1776347, ILMN_1746375, ILMN_1804822, ILMN_1777691, ILMN_1734814, ILMN_1796589, ILMN_1702487, ILMN_2407124, ILMN_2325008, ILMN_2093027, ILMN_1802397, ILMN_2215382	62	1836	12983	1.4827	1	1	86.0305
GOTERM_MF_FAT	GO:0005524~ATP binding	11	10.5769	0.150196	ILMN_1796589, ILMN_1702487, ILMN_2407124, ILMN_1660661, ILMN_2325008, ILMN_2129859, ILMN_1746375, ILMN_1776347, ILMN_2093027, ILMN_1804822, ILMN_2215382, ILMN_1734814	62	1477	12983	1.55954	1	0.999981	86.9958
GOTERM_MF_FAT	GO:0000166~nucleotide binding	15	14.4231	0.157772	ILMN_1660661, ILMN_2129859, ILMN_1776347, ILMN_1746375, ILMN_1712347, ILMN_1804822, ILMN_1777691, ILMN_1734814, ILMN_1796589, ILMN_1702487, ILMN_2407124, ILMN_2325008, ILMN_2101920, ILMN_1802397, ILMN_2093027, ILMN_2215382	62	2245	12983	1.39913	1	0.999813	88.3765
GOTERM_MF_FAT	GO:0032559~adenyl ribonucleotide binding	11	10.5769	0.159728	ILMN_1796589, ILMN_1702487, ILMN_2407124, ILMN_1660661, ILMN_2325008, ILMN_2129859, ILMN_1746375, ILMN_1776347, ILMN_2093027, ILMN_1804822, ILMN_2215382, ILMN_1734814	62	1497	12983	1.5387	1	0.999052	88.7103
GOTERM_MF_FAT	GO:0017076~purine nucleotide binding	13	12.5	0.181527	ILMN_1660661, ILMN_2129859, ILMN_1776347, ILMN_1746375, ILMN_1804822, ILMN_1777691, ILMN_1734814, ILMN_1796589, ILMN_1702487, ILMN_2407124, ILMN_2325008, ILMN_2093027, ILMN_1802397, ILMN_2215382	62	1918	12983	1.41931	1	0.996731	91.8792
GOTERM_MF_FAT	GO:0030554~adenyl nucleotide binding	11	10.5769	0.200831	ILMN_1796589, ILMN_1702487, ILMN_2407124, ILMN_1660661, ILMN_2325008, ILMN_2129859, ILMN_1746375, ILMN_1776347, ILMN_2093027, ILMN_1804822, ILMN_2215382, ILMN_1734814	62	1577	12983	1.46064	1	0.993139	93.9789
SP_PIR_KEYWORDS	atp-binding	10	9.61538	0.20745	ILMN_1796589, ILMN_1702487, ILMN_2407124, ILMN_1660661, ILMN_2325008, ILMN_1746375, ILMN_1776347, ILMN_2093027, ILMN_1804822, ILMN_2215382, ILMN_1734814	96	1326	19235	1.51105	1	0.976273	94.2489
SP_PIR_KEYWORDS	nucleotide-binding	12	11.5385	0.208942	ILMN_1660661, ILMN_1776347, ILMN_1746375, ILMN_1804822, ILMN_1777691, ILMN_1734814, ILMN_1796589, ILMN_1702487, ILMN_2407124, ILMN_2325008, ILMN_2093027, ILMN_1802397, ILMN_2215382	96	1686	19235	1.42608	1	0.968481	94.3804
GOTERM_MF_FAT	GO:0001883~purine nucleoside binding	11	10.5769	0.214032	ILMN_1796589, ILMN_1702487, ILMN_2407124, ILMN_1660661, ILMN_2325008, ILMN_2129859, ILMN_1746375, ILMN_1776347, ILMN_2093027, ILMN_1804822, ILMN_2215382, ILMN_1734814	62	1601	12983	1.43875	1	0.991907	95.1134
GOTERM_MF_FAT	GO:0001882~nucleoside binding	11	10.5769	0.220206	ILMN_1796589, ILMN_1702487, ILMN_2407124, ILMN_1660661, ILMN_2325008, ILMN_2129859, ILMN_1746375, ILMN_1776347, ILMN_2093027, ILMN_1804822, ILMN_2215382, ILMN_1734814	62	1612	12983	1.42893	1	0.989136	95.5733
UP_SEQ_FEATURE	nucleotide phosphate-binding region:ATP	7	6.73077	0.344614	ILMN_1796589, ILMN_1702487, ILMN_2407124, ILMN_2325008, ILMN_1746375, ILMN_1804822, ILMN_2215382	96	962	19113	1.44871	1	1	99.6651
Annotation Cluster 10	Enrichment Score: 0.6812857216722011
Category	Term	Count	%	PValue	Genes	List Total	Pop Hits	Pop Total	Fold Enrichment	Bonferroni	Benjamini	FDR
KEGG_PATHWAY	hsa04722:Neurotrophin signaling pathway	3	2.88462	0.0699946	ILMN_2277099, ILMN_1748797, ILMN_1809364	19	124	5085	6.47496	0.958946	0.958946	49.2825
GOTERM_CC_FAT	GO:0031982~vesicle	6	5.76923	0.177627	ILMN_1673566, ILMN_1810782, ILMN_1808501, ILMN_2277099, ILMN_1743373, ILMN_1748797, ILMN_1809364	58	670	12782	1.97355	1	0.890995	89.9308
GOTERM_CC_FAT	GO:0031988~membrane-bounded vesicle	3	2.88462	0.727059	ILMN_2277099, ILMN_1748797, ILMN_1809364	58	568	12782	1.16398	1	0.999145	100
Annotation Cluster 11	Enrichment Score: 0.5978767629199606
Category	Term	Count	%	PValue	Genes	List Total	Pop Hits	Pop Total	Fold Enrichment	Bonferroni	Benjamini	FDR
SP_PIR_KEYWORDS	ribonucleoprotein	4	3.84615	0.159725	ILMN_2230672, ILMN_1804479, ILMN_1723874, ILMN_1726743, ILMN_2101920	96	279	19235	2.87261	1	0.967369	88.2055
GOTERM_MF_FAT	GO:0005198~structural molecule activity	6	5.76923	0.176414	ILMN_2230672, ILMN_1804479, ILMN_1723874, ILMN_1726743, ILMN_1768293, ILMN_1754576, ILMN_1721901	62	634	12983	1.98173	1	0.99845	91.2199
GOTERM_MF_FAT	GO:0003735~structural constituent of ribosome	3	2.88462	0.186691	ILMN_2230672, ILMN_1804479, ILMN_1723874, ILMN_1726743	62	168	12983	3.73934	1	0.994293	92.4985
GOTERM_CC_FAT	GO:0030529~ribonucleoprotein complex	5	4.80769	0.196616	ILMN_2230672, ILMN_1787628, ILMN_1804479, ILMN_1723874, ILMN_1726743, ILMN_2101920	58	515	12782	2.1396	1	0.898761	92.3459
GOTERM_BP_FAT	GO:0006412~translation	4	3.84615	0.21256	ILMN_2230672, ILMN_1804479, ILMN_1723874, ILMN_1813240, ILMN_1726743	66	331	13528	2.47698	1	0.997092	97.0933
SP_PIR_KEYWORDS	ribosomal protein	3	2.88462	0.237759	ILMN_2230672, ILMN_1804479, ILMN_1723874, ILMN_1726743	96	188	19235	3.19731	1	0.975189	96.4376
GOTERM_CC_FAT	GO:0005840~ribosome	3	2.88462	0.248891	ILMN_2230672, ILMN_1804479, ILMN_1723874, ILMN_1726743	58	215	12782	3.07506	1	0.912204	96.5256
GOTERM_CC_FAT	GO:0005739~mitochondrion	6	5.76923	0.539473	ILMN_1755391, ILMN_2230672, ILMN_1804479, ILMN_1702759, ILMN_1723874, ILMN_2406468, ILMN_1726743, ILMN_2204754	58	1087	12782	1.21645	1	0.991715	99.9889
SP_PIR_KEYWORDS	mitochondrion	5	4.80769	0.592741	ILMN_1755391, ILMN_2230672, ILMN_1804479, ILMN_1723874, ILMN_2406468, ILMN_1726743	96	832	19235	1.20411	1	0.999647	99.9984
Annotation Cluster 12	Enrichment Score: 0.3042381442585947
Category	Term	Count	%	PValue	Genes	List Total	Pop Hits	Pop Total	Fold Enrichment	Bonferroni	Benjamini	FDR
GOTERM_BP_FAT	GO:0019725~cellular homeostasis	4	3.84615	0.388978	ILMN_1683969, ILMN_1702759, ILMN_2333367, ILMN_1802397, ILMN_1809364, ILMN_2204754	66	466	13528	1.7594	1	0.999891	99.932
GOTERM_BP_FAT	GO:0048878~chemical homeostasis	4	3.84615	0.448463	ILMN_1683969, ILMN_2333367, ILMN_2314169, ILMN_1785699, ILMN_1802397, ILMN_1809364	66	512	13528	1.60133	1	0.999969	99.9851
GOTERM_BP_FAT	GO:0042592~homeostatic process	5	4.80769	0.490551	ILMN_1683969, ILMN_1702759, ILMN_2333367, ILMN_2314169, ILMN_1785699, ILMN_1802397, ILMN_1809364, ILMN_2204754	66	751	13528	1.36465	1	0.99998	99.9954
GOTERM_BP_FAT	GO:0006873~cellular ion homeostasis	3	2.88462	0.540164	ILMN_1683969, ILMN_2333367, ILMN_1802397, ILMN_1809364	66	374	13528	1.64414	1	0.999991	99.999
GOTERM_BP_FAT	GO:0055082~cellular chemical homeostasis	3	2.88462	0.548843	ILMN_1683969, ILMN_2333367, ILMN_1802397, ILMN_1809364	66	380	13528	1.61818	1	0.999991	99.9992
GOTERM_BP_FAT	GO:0050801~ion homeostasis	3	2.88462	0.589198	ILMN_1683969, ILMN_2333367, ILMN_1802397, ILMN_1809364	66	409	13528	1.50345	1	0.999994	99.9998
Annotation Cluster 13	Enrichment Score: 0.2982677297163762
Category	Term	Count	%	PValue	Genes	List Total	Pop Hits	Pop Total	Fold Enrichment	Bonferroni	Benjamini	FDR
GOTERM_BP_FAT	GO:0030001~metal ion transport	4	3.84615	0.387667	ILMN_1702487, ILMN_2286014, ILMN_1683969, ILMN_1746986, ILMN_2333367	66	465	13528	1.76318	1	0.999914	99.9298
GOTERM_MF_FAT	GO:0046873~metal ion transmembrane transporter activity	3	2.88462	0.458523	ILMN_2286014, ILMN_1683969, ILMN_1746986, ILMN_2333367	62	328	12983	1.91527	1	0.999844	99.9542
GOTERM_BP_FAT	GO:0006812~cation transport	4	3.84615	0.499576	ILMN_1702487, ILMN_2286014, ILMN_1683969, ILMN_1746986, ILMN_2333367	66	553	13528	1.4826	1	0.999981	99.9965
GOTERM_BP_FAT	GO:0006811~ion transport	4	3.84615	0.721952	ILMN_1702487, ILMN_2286014, ILMN_1683969, ILMN_1746986, ILMN_2333367	66	768	13528	1.06755	1	0.999999	100
Annotation Cluster 14	Enrichment Score: 0.1820955349064917
Category	Term	Count	%	PValue	Genes	List Total	Pop Hits	Pop Total	Fold Enrichment	Bonferroni	Benjamini	FDR
GOTERM_BP_FAT	GO:0044093~positive regulation of molecular function	4	3.84615	0.539008	ILMN_1683969, ILMN_2333367, ILMN_2277099, ILMN_2314169, ILMN_1785699, ILMN_1802397	66	586	13528	1.39911	1	0.999993	99.999
GOTERM_BP_FAT	GO:0043085~positive regulation of catalytic activity	3	2.88462	0.719146	ILMN_2277099, ILMN_2314169, ILMN_1785699, ILMN_1802397	66	520	13528	1.18252	1	0.999999	100
GOTERM_BP_FAT	GO:0007242~intracellular signaling cascade	6	5.76923	0.733332	ILMN_1813746, ILMN_2277099, ILMN_1748797, ILMN_2314169, ILMN_1785699, ILMN_1802397, ILMN_2367239	66	1256	13528	0.979155	1	0.999999	100
Annotation Cluster 15	Enrichment Score: 0.1605577633119888
Category	Term	Count	%	PValue	Genes	List Total	Pop Hits	Pop Total	Fold Enrichment	Bonferroni	Benjamini	FDR
GOTERM_MF_FAT	GO:0030528~transcription regulator activity	8	7.69231	0.576153	ILMN_1796589, ILMN_1782412, ILMN_1733931, ILMN_1682781, ILMN_2277099, ILMN_1784847, ILMN_1798615, ILMN_2367239	62	1512	12983	1.10795	1	0.999928	99.9979
GOTERM_MF_FAT	GO:0003677~DNA binding	11	10.5769	0.67623	ILMN_2313889, ILMN_2407124, ILMN_1734608, ILMN_1782412, ILMN_1733931, ILMN_1682781, ILMN_1784847, ILMN_1798615, ILMN_1731070, ILMN_2367239, ILMN_2285713	62	2331	12983	0.988175	1	0.999965	99.9999
GOTERM_MF_FAT	GO:0003700~transcription factor activity	4	3.84615	0.846632	ILMN_1782412, ILMN_1682781, ILMN_1784847, ILMN_2367239	62	975	12983	0.85909	1	1	100
Annotation Cluster 16	Enrichment Score: 0.14933340467862977
Category	Term	Count	%	PValue	Genes	List Total	Pop Hits	Pop Total	Fold Enrichment	Bonferroni	Benjamini	FDR
GOTERM_BP_FAT	GO:0045449~regulation of transcription	14	13.4615	0.486747	ILMN_2315979, ILMN_1734608, ILMN_1782412, ILMN_1733931, ILMN_2277099, ILMN_1784847, ILMN_1785699, ILMN_2082810, ILMN_1798615, ILMN_1798705, ILMN_1809364, ILMN_2313889, ILMN_2407124, ILMN_1682781, ILMN_2409395, ILMN_2314169	66	2601	13528	1.10326	1	0.999984	99.9949
GOTERM_BP_FAT	GO:0006350~transcription	11	10.5769	0.565804	ILMN_1796589, ILMN_2313889, ILMN_2315979, ILMN_2407124, ILMN_1734608, ILMN_1733931, ILMN_1682781, ILMN_1784847, ILMN_2135756, ILMN_2409395, ILMN_1798615, ILMN_1798705	66	2101	13528	1.07314	1	0.999991	99.9996
GOTERM_MF_FAT	GO:0003677~DNA binding	11	10.5769	0.67623	ILMN_2313889, ILMN_2407124, ILMN_1734608, ILMN_1782412, ILMN_1733931, ILMN_1682781, ILMN_1784847, ILMN_1798615, ILMN_1731070, ILMN_2367239, ILMN_2285713	62	2331	12983	0.988175	1	0.999965	99.9999
SP_PIR_KEYWORDS	dna-binding	9	8.65385	0.715177	ILMN_2313889, ILMN_2407124, ILMN_1734608, ILMN_1763907, ILMN_1782412, ILMN_1733931, ILMN_1682781, ILMN_1798615, ILMN_1731070	96	1868	19235	0.965354	1	0.999905	100
GOTERM_BP_FAT	GO:0006355~regulation of transcription, DNA-dependent	8	7.69231	0.765192	ILMN_2313889, ILMN_1734608, ILMN_1782412, ILMN_1733931, ILMN_1682781, ILMN_1784847, ILMN_2082810, ILMN_1809364	66	1773	13528	0.924849	1	1	100
GOTERM_BP_FAT	GO:0051252~regulation of RNA metabolic process	8	7.69231	0.785674	ILMN_2313889, ILMN_1734608, ILMN_1782412, ILMN_1733931, ILMN_1682781, ILMN_1784847, ILMN_2082810, ILMN_1809364	66	1813	13528	0.904444	1	1	100
SP_PIR_KEYWORDS	transcription regulation	9	8.65385	0.795965	ILMN_2313889, ILMN_2315979, ILMN_2407124, ILMN_1734608, ILMN_1733931, ILMN_1682781, ILMN_1784847, ILMN_2409395, ILMN_1798615, ILMN_1798705	96	2026	19235	0.89007	1	0.999939	100
SP_PIR_KEYWORDS	Transcription	9	8.65385	0.81563	ILMN_2313889, ILMN_2315979, ILMN_2407124, ILMN_1734608, ILMN_1733931, ILMN_1682781, ILMN_1784847, ILMN_2409395, ILMN_1798615, ILMN_1798705	96	2071	19235	0.87073	1	0.999953	100
GOTERM_BP_FAT	GO:0006357~regulation of transcription from RNA polymerase II promoter	3	2.88462	0.871207	ILMN_1682781, ILMN_2082810, ILMN_1809364	66	727	13528	0.845817	1	1	100
Annotation Cluster 17	Enrichment Score: 0.1045059348165984
Category	Term	Count	%	PValue	Genes	List Total	Pop Hits	Pop Total	Fold Enrichment	Bonferroni	Benjamini	FDR
GOTERM_BP_FAT	GO:0031328~positive regulation of cellular biosynthetic process	4	3.84615	0.646209	ILMN_1682781, ILMN_2314169, ILMN_1785699, ILMN_1684308, ILMN_1809364	66	685	13528	1.1969	1	0.999999	100
GOTERM_BP_FAT	GO:0009891~positive regulation of biosynthetic process	4	3.84615	0.656032	ILMN_1682781, ILMN_2314169, ILMN_1785699, ILMN_1684308, ILMN_1809364	66	695	13528	1.17968	1	0.999999	100
GOTERM_BP_FAT	GO:0045935~positive regulation of nucleobase, nucleoside, nucleotide and nucleic acid metabolic process	3	2.88462	0.808294	ILMN_1682781, ILMN_2314169, ILMN_1785699, ILMN_1809364	66	624	13528	0.985431	1	1	100
GOTERM_BP_FAT	GO:0051173~positive regulation of nitrogen compound metabolic process	3	2.88462	0.822293	ILMN_1682781, ILMN_2314169, ILMN_1785699, ILMN_1809364	66	644	13528	0.954828	1	1	100
GOTERM_CC_FAT	GO:0005576~extracellular region	7	6.73077	0.902576	ILMN_1673566, ILMN_1815673, ILMN_2398159, ILMN_2154322, ILMN_1743373, ILMN_2314169, ILMN_1785699, ILMN_1684308, ILMN_1809364	58	2010	12782	0.76749	1	0.99995	100
SP_PIR_KEYWORDS	Secreted	6	5.76923	0.928083	ILMN_1673566, ILMN_1815673, ILMN_2398159, ILMN_2154322, ILMN_2314169, ILMN_1785699, ILMN_1684308, ILMN_1809364	96	1689	19235	0.711775	1	0.999998	100
Annotation Cluster 18	Enrichment Score: 0.06871005127646079
Category	Term	Count	%	PValue	Genes	List Total	Pop Hits	Pop Total	Fold Enrichment	Bonferroni	Benjamini	FDR
SP_PIR_KEYWORDS	cleavage on pair of basic residues	3	2.88462	0.38786	ILMN_1673566, ILMN_2314169, ILMN_1785699, ILMN_1809364	96	271	19235	2.21806	1	0.993964	99.7591
GOTERM_CC_FAT	GO:0044421~extracellular region part	4	3.84615	0.812048	ILMN_1673566, ILMN_1815673, ILMN_2398159, ILMN_2154322, ILMN_2314169, ILMN_1785699	58	960	12782	0.918247	1	0.99978	100
GOTERM_CC_FAT	GO:0005615~extracellular space	3	2.88462	0.817587	ILMN_1815673, ILMN_2398159, ILMN_2154322, ILMN_2314169, ILMN_1785699	58	685	12782	0.965165	1	0.999742	100
GOTERM_CC_FAT	GO:0005576~extracellular region	7	6.73077	0.902576	ILMN_1673566, ILMN_1815673, ILMN_2398159, ILMN_2154322, ILMN_1743373, ILMN_2314169, ILMN_1785699, ILMN_1684308, ILMN_1809364	58	2010	12782	0.76749	1	0.99995	100
SP_PIR_KEYWORDS	Secreted	6	5.76923	0.928083	ILMN_1673566, ILMN_1815673, ILMN_2398159, ILMN_2154322, ILMN_2314169, ILMN_1785699, ILMN_1684308, ILMN_1809364	96	1689	19235	0.711775	1	0.999998	100
SP_PIR_KEYWORDS	signal	12	11.5385	0.942205	ILMN_1815673, ILMN_1702759, ILMN_1792455, ILMN_2390853, ILMN_2398159, ILMN_1657373, ILMN_1743373, ILMN_1785699, ILMN_1809364, ILMN_1684308, ILMN_2204754, ILMN_1673566, ILMN_1802251, ILMN_2154322, ILMN_2314169	96	3250	19235	0.739808	1	0.999999	100
UP_SEQ_FEATURE	signal peptide	12	11.5385	0.945236	ILMN_1815673, ILMN_1702759, ILMN_1792455, ILMN_2390853, ILMN_2398159, ILMN_1657373, ILMN_1743373, ILMN_1785699, ILMN_1809364, ILMN_1684308, ILMN_2204754, ILMN_1673566, ILMN_1802251, ILMN_2154322, ILMN_2314169	96	3250	19113	0.735115	1	1	100
UP_SEQ_FEATURE	disulfide bond	10	9.61538	0.952183	ILMN_1673566, ILMN_1815673, ILMN_1702759, ILMN_2398159, ILMN_2154322, ILMN_2390853, ILMN_1743373, ILMN_1692056, ILMN_1684308, ILMN_1809364, ILMN_1804822, ILMN_2204754	96	2819	19113	0.706257	1	1	100
SP_PIR_KEYWORDS	disulfide bond	10	9.61538	0.962702	ILMN_1673566, ILMN_1815673, ILMN_1702759, ILMN_2398159, ILMN_2154322, ILMN_2390853, ILMN_1743373, ILMN_1692056, ILMN_1684308, ILMN_1809364, ILMN_1804822, ILMN_2204754	96	2924	19235	0.685241	1	1	100
SP_PIR_KEYWORDS	glycoprotein	12	11.5385	0.997868	ILMN_1815673, ILMN_1752802, ILMN_1792455, ILMN_2390853, ILMN_2398159, ILMN_1743373, ILMN_1657373, ILMN_1692056, ILMN_1809364, ILMN_1768293, ILMN_1673566, ILMN_2154322, ILMN_1802251	96	4318	19235	0.556826	1	1	100
UP_SEQ_FEATURE	glycosylation site:N-linked (GlcNAc...)	11	10.5769	0.99852	ILMN_1673566, ILMN_1815673, ILMN_1752802, ILMN_1792455, ILMN_1802251, ILMN_2398159, ILMN_2154322, ILMN_2390853, ILMN_1657373, ILMN_1743373, ILMN_1692056, ILMN_1809364	96	4129	19113	0.530402	1	1	100
Annotation Cluster 19	Enrichment Score: 0.05327379489865733
Category	Term	Count	%	PValue	Genes	List Total	Pop Hits	Pop Total	Fold Enrichment	Bonferroni	Benjamini	FDR
GOTERM_BP_FAT	GO:0046907~intracellular transport	3	2.88462	0.830903	ILMN_1802251, ILMN_2277099, ILMN_1768293	66	657	13528	0.935935	1	1	100
GOTERM_BP_FAT	GO:0015031~protein transport	3	2.88462	0.887921	ILMN_1802251, ILMN_2277099, ILMN_1768293	66	762	13528	0.806967	1	1	100
GOTERM_BP_FAT	GO:0045184~establishment of protein localization	3	2.88462	0.891018	ILMN_1802251, ILMN_2277099, ILMN_1768293	66	769	13528	0.799622	1	1	100
GOTERM_BP_FAT	GO:0008104~protein localization	3	2.88462	0.931309	ILMN_1802251, ILMN_2277099, ILMN_1768293	66	882	13528	0.697176	1	1	100
Annotation Cluster 20	Enrichment Score: 0.04203466304510056
Category	Term	Count	%	PValue	Genes	List Total	Pop Hits	Pop Total	Fold Enrichment	Bonferroni	Benjamini	FDR
GOTERM_BP_FAT	GO:0042981~regulation of apoptosis	3	2.88462	0.905362	ILMN_1733931, ILMN_2277099, ILMN_1809364	66	804	13528	0.764812	1	1	100
GOTERM_BP_FAT	GO:0043067~regulation of programmed cell death	3	2.88462	0.908388	ILMN_1733931, ILMN_2277099, ILMN_1809364	66	812	13528	0.757277	1	1	100
GOTERM_BP_FAT	GO:0010941~regulation of cell death	3	2.88462	0.909499	ILMN_1733931, ILMN_2277099, ILMN_1809364	66	815	13528	0.75449	1	1	100
Annotation Cluster 21	Enrichment Score: 0.03967974626710143
Category	Term	Count	%	PValue	Genes	List Total	Pop Hits	Pop Total	Fold Enrichment	Bonferroni	Benjamini	FDR
GOTERM_CC_FAT	GO:0005624~membrane fraction	3	2.88462	0.883789	ILMN_1810782, ILMN_1683969, ILMN_1808501, ILMN_2333367, ILMN_1802397	58	809	12782	0.817229	1	0.999942	100
GOTERM_CC_FAT	GO:0005626~insoluble fraction	3	2.88462	0.896131	ILMN_1810782, ILMN_1683969, ILMN_1808501, ILMN_2333367, ILMN_1802397	58	839	12782	0.788007	1	0.999952	100
GOTERM_CC_FAT	GO:0000267~cell fraction	3	2.88462	0.959933	ILMN_1810782, ILMN_1683969, ILMN_1808501, ILMN_2333367, ILMN_1802397	58	1083	12782	0.610469	1	0.999998	100
Annotation Cluster 22	Enrichment Score: 0.020976809699636553
Category	Term	Count	%	PValue	Genes	List Total	Pop Hits	Pop Total	Fold Enrichment	Bonferroni	Benjamini	FDR
GOTERM_MF_FAT	GO:0046872~metal ion binding	16	15.3846	0.916357	ILMN_1784977, ILMN_1734608, ILMN_1733931, ILMN_2406468, ILMN_1657373, ILMN_1743373, ILMN_1785699, ILMN_1804822, ILMN_1673566, ILMN_2313889, ILMN_2286014, ILMN_1790410, ILMN_2168314, ILMN_1746986, ILMN_1742789, ILMN_2314169, ILMN_1770127	62	4140	12983	0.809288	1	1	100
GOTERM_MF_FAT	GO:0043169~cation binding	16	15.3846	0.923681	ILMN_1784977, ILMN_1734608, ILMN_1733931, ILMN_2406468, ILMN_1657373, ILMN_1743373, ILMN_1785699, ILMN_1804822, ILMN_1673566, ILMN_2313889, ILMN_2286014, ILMN_1790410, ILMN_2168314, ILMN_1746986, ILMN_1742789, ILMN_2314169, ILMN_1770127	62	4179	12983	0.801735	1	1	100
GOTERM_MF_FAT	GO:0046914~transition metal ion binding	10	9.61538	0.929668	ILMN_2313889, ILMN_1673566, ILMN_1784977, ILMN_1790410, ILMN_1734608, ILMN_1746986, ILMN_2406468, ILMN_1657373, ILMN_1742789, ILMN_1770127	62	2785	12983	0.751897	1	1	100
GOTERM_MF_FAT	GO:0043167~ion binding	16	15.3846	0.934266	ILMN_1784977, ILMN_1734608, ILMN_1733931, ILMN_2406468, ILMN_1657373, ILMN_1743373, ILMN_1785699, ILMN_1804822, ILMN_1673566, ILMN_2313889, ILMN_2286014, ILMN_1790410, ILMN_2168314, ILMN_1746986, ILMN_1742789, ILMN_2314169, ILMN_1770127	62	4241	12983	0.790015	1	1	100
SP_PIR_KEYWORDS	zinc	7	6.73077	0.966445	ILMN_2313889, ILMN_1673566, ILMN_1734608, ILMN_1746986, ILMN_1742789, ILMN_1727091, ILMN_1770127	96	2189	19235	0.640727	1	1	100
SP_PIR_KEYWORDS	metal-binding	10	9.61538	0.967588	ILMN_2313889, ILMN_1673566, ILMN_1784977, ILMN_1790410, ILMN_2168314, ILMN_1734608, ILMN_1657373, ILMN_1742789, ILMN_1727091, ILMN_1770127	96	2972	19235	0.674174	1	1	100
GOTERM_MF_FAT	GO:0008270~zinc ion binding	6	5.76923	0.989785	ILMN_2313889, ILMN_1673566, ILMN_1734608, ILMN_1746986, ILMN_1742789, ILMN_1770127	62	2311	12983	0.543669	1	1	100
SP_PIR_KEYWORDS	zinc-finger	3	2.88462	0.998601	ILMN_2313889, ILMN_1734608, ILMN_1770127	96	1718	19235	0.34988	1	1	100
Annotation Cluster 23	Enrichment Score: 3.721565238187012E-5
Category	Term	Count	%	PValue	Genes	List Total	Pop Hits	Pop Total	Fold Enrichment	Bonferroni	Benjamini	FDR
UP_SEQ_FEATURE	topological domain:Extracellular	5	4.80769	0.999649	ILMN_2286014, ILMN_1752802, ILMN_1746986, ILMN_1802251, ILMN_1743373	96	2719	19113	0.366116	1	1	100
UP_SEQ_FEATURE	topological domain:Cytoplasmic	6	5.76923	0.999922	ILMN_2286014, ILMN_1752802, ILMN_1746986, ILMN_1802251, ILMN_1743373, ILMN_1692056	96	3374	19113	0.354049	1	1	100
SP_PIR_KEYWORDS	membrane	16	15.3846	0.999936	ILMN_1800958, ILMN_1752802, ILMN_1808501, ILMN_1792455, ILMN_1702759, ILMN_1733931, ILMN_1743373, ILMN_2049364, ILMN_1692056, ILMN_1768293, ILMN_2204754, ILMN_2286014, ILMN_1702487, ILMN_1810782, ILMN_1746986, ILMN_1802251, ILMN_1770127, ILMN_1721901	96	6256	19235	0.512441	1	1	100
GOTERM_CC_FAT	GO:0031224~intrinsic to membrane	12	11.5385	0.999956	ILMN_1752802, ILMN_1800958, ILMN_1702759, ILMN_1792455, ILMN_1743373, ILMN_1692056, ILMN_2049364, ILMN_1768293, ILMN_2204754, ILMN_2286014, ILMN_1746986, ILMN_1802251, ILMN_1770127	58	5485	12782	0.482143	1	1	100
GOTERM_CC_FAT	GO:0016021~integral to membrane	11	10.5769	0.999971	ILMN_2286014, ILMN_1800958, ILMN_1752802, ILMN_1792455, ILMN_1746986, ILMN_1702759, ILMN_1802251, ILMN_1743373, ILMN_2049364, ILMN_1692056, ILMN_1768293, ILMN_2204754	58	5297	12782	0.45765	1	1	100
UP_SEQ_FEATURE	transmembrane region	10	9.61538	0.999982	ILMN_2286014, ILMN_1800958, ILMN_1752802, ILMN_1792455, ILMN_1746986, ILMN_1702759, ILMN_1802251, ILMN_1743373, ILMN_2049364, ILMN_1692056, ILMN_2204754	96	4911	19113	0.405404	1	1	100
SP_PIR_KEYWORDS	transmembrane	10	9.61538	0.999984	ILMN_2286014, ILMN_1800958, ILMN_1752802, ILMN_1792455, ILMN_1746986, ILMN_1702759, ILMN_1802251, ILMN_1743373, ILMN_2049364, ILMN_1692056, ILMN_2204754	96	4973	19235	0.402905	1	1	100
