# Supplementary material for: Phenotypic Plasticity Determines Cancer Stem Cell Therapeutic Resistance in Oral Squamous Cell Carcinoma
Source: eBioMedicine. 2016 Jan 9;4:138–45. doi: 10.1016/j.ebiom.2016.01.007 (PMC4776071; doi:10.1016/j.ebiom.2016.01.007)
Supplement: Table S2 — Functional annotation clustering for genes upregulated in TGFβ and RA treated pEMT-P. [file mmc3.xls]

## Sheet: t2t_1A63A9E8EBB91412680759129
Functional annotation clustering for genes upregulated in TGFβ and RA treated pEMT-P
Annotation Cluster 1	Enrichment Score: 2.417996407048146
Category	Term	Count	%	PValue	Genes	List Total	Pop Hits	Pop Total	Fold Enrichment	Bonferroni	Benjamini	FDR
SP_PIR_KEYWORDS	Secreted	17	25.3731	0.000144277	ILMN_1746013, ILMN_1805175, ILMN_1721770, ILMN_1803213, ILMN_1700081, ILMN_1656057, ILMN_2083946, ILMN_1692223, ILMN_1669362, ILMN_2349393, ILMN_1663399, ILMN_1727156, ILMN_1683165, ILMN_1699574, ILMN_1713927, ILMN_1807169, ILMN_1707727, ILMN_1712684, ILMN_1805395	67	1689	19235	2.88959	0.0218341	0.0218341	0.172744
GOTERM_CC_FAT	GO:0005576~extracellular region	21	31.3433	0.000149558	ILMN_1746013, ILMN_1759787, ILMN_1805175, ILMN_1721770, ILMN_1803213, ILMN_1700081, ILMN_1760247, ILMN_1656057, ILMN_2083946, ILMN_1692223, ILMN_2396444, ILMN_1669362, ILMN_2349393, ILMN_1769245, ILMN_1663399, ILMN_1727156, ILMN_1683165, ILMN_1699574, ILMN_1713927, ILMN_1807169, ILMN_1707727, ILMN_1712684, ILMN_1805395	56	2010	12782	2.3847	0.0135186	0.0135186	0.162926
UP_SEQ_FEATURE	signal peptide	22	32.8358	0.00187624	ILMN_1746013, ILMN_1759787, ILMN_1805175, ILMN_1803213, ILMN_1721770, ILMN_1700081, ILMN_1706498, ILMN_1656057, ILMN_2083946, ILMN_1692223, ILMN_2396444, ILMN_1669362, ILMN_2349393, ILMN_1769245, ILMN_1663399, ILMN_1727156, ILMN_1683165, ILMN_1713751, ILMN_1699574, ILMN_1713927, ILMN_1807169, ILMN_1707727, ILMN_1712684, ILMN_1805395	66	3250	19113	1.96031	0.403366	0.403366	2.44585
SP_PIR_KEYWORDS	signal	22	32.8358	0.00213922	ILMN_1746013, ILMN_1759787, ILMN_1805175, ILMN_1803213, ILMN_1721770, ILMN_1700081, ILMN_1706498, ILMN_1656057, ILMN_2083946, ILMN_1692223, ILMN_2396444, ILMN_1669362, ILMN_2349393, ILMN_1769245, ILMN_1663399, ILMN_1727156, ILMN_1683165, ILMN_1713751, ILMN_1699574, ILMN_1713927, ILMN_1807169, ILMN_1707727, ILMN_1712684, ILMN_1805395	67	3250	19235	1.94338	0.279385	0.15111	2.53343
UP_SEQ_FEATURE	disulfide bond	18	26.8657	0.0114761	ILMN_1746013, ILMN_1759787, ILMN_1805175, ILMN_1721770, ILMN_1803213, ILMN_1700081, ILMN_1760247, ILMN_1656057, ILMN_2083946, ILMN_1692223, ILMN_2396444, ILMN_1669362, ILMN_2349393, ILMN_1663399, ILMN_1713751, ILMN_1699574, ILMN_1807169, ILMN_1707727, ILMN_1805395	66	2819	19113	1.84911	0.958172	0.79548	14.1179
SP_PIR_KEYWORDS	disulfide bond	18	26.8657	0.0177351	ILMN_1746013, ILMN_1759787, ILMN_1805175, ILMN_1721770, ILMN_1803213, ILMN_1700081, ILMN_1760247, ILMN_1656057, ILMN_2083946, ILMN_1692223, ILMN_2396444, ILMN_1669362, ILMN_2349393, ILMN_1663399, ILMN_1713751, ILMN_1699574, ILMN_1807169, ILMN_1707727, ILMN_1805395	67	2924	19235	1.76731	0.935288	0.495634	19.2989
SP_PIR_KEYWORDS	glycoprotein	23	34.3284	0.0278735	ILMN_1759787, ILMN_1805175, ILMN_1743620, ILMN_1803213, ILMN_1760247, ILMN_1692223, ILMN_2396444, ILMN_1713927, ILMN_1707727, ILMN_1805395, ILMN_1746013, ILMN_1656938, ILMN_1651950, ILMN_1721770, ILMN_1700081, ILMN_1706498, ILMN_1656057, ILMN_2083946, ILMN_1800091, ILMN_1669362, ILMN_1727156, ILMN_1683165, ILMN_1713751, ILMN_1699574, ILMN_1807169, ILMN_1712684	67	4318	19235	1.52919	0.986769	0.578966	28.7331
UP_SEQ_FEATURE	glycosylation site:N-linked (GlcNAc...)	20	29.8507	0.0921851	ILMN_1656938, ILMN_1759787, ILMN_1743620, ILMN_1805175, ILMN_1651950, ILMN_1721770, ILMN_1803213, ILMN_1700081, ILMN_1706498, ILMN_1760247, ILMN_1656057, ILMN_2083946, ILMN_1692223, ILMN_1800091, ILMN_2396444, ILMN_1727156, ILMN_1683165, ILMN_1713751, ILMN_1699574, ILMN_1807169, ILMN_1707727, ILMN_1712684, ILMN_1805395	66	4129	19113	1.40272	1	0.998705	72.0637
Annotation Cluster 2	Enrichment Score: 2.073557959258168
Category	Term	Count	%	PValue	Genes	List Total	Pop Hits	Pop Total	Fold Enrichment	Bonferroni	Benjamini	FDR
GOTERM_BP_FAT	GO:0006766~vitamin metabolic process	4	5.97015	0.0028159	ILMN_1812297, ILMN_1752478, ILMN_1656837, ILMN_1803818	52	75	13528	13.8749	0.834549	0.302195	4.11277
GOTERM_BP_FAT	GO:0019748~secondary metabolic process	4	5.97015	0.00326307	ILMN_1812297, ILMN_1752478, ILMN_1656837, ILMN_1803818	52	79	13528	13.1723	0.875723	0.293577	4.75117
GOTERM_BP_FAT	GO:0006776~vitamin A metabolic process	3	4.47761	0.00335141	ILMN_1812297, ILMN_1752478, ILMN_1656837	52	23	13528	33.9331	0.882556	0.263591	4.87682
GOTERM_BP_FAT	GO:0001523~retinoid metabolic process	3	4.47761	0.00335141	ILMN_1812297, ILMN_1752478, ILMN_1656837	52	23	13528	33.9331	0.882556	0.263591	4.87682
GOTERM_BP_FAT	GO:0016101~diterpenoid metabolic process	3	4.47761	0.00335141	ILMN_1812297, ILMN_1752478, ILMN_1656837	52	23	13528	33.9331	0.882556	0.263591	4.87682
GOTERM_BP_FAT	GO:0006721~terpenoid metabolic process	3	4.47761	0.00395494	ILMN_1812297, ILMN_1752478, ILMN_1656837	52	25	13528	31.2185	0.920202	0.270964	5.73111
GOTERM_BP_FAT	GO:0006775~fat-soluble vitamin metabolic process	3	4.47761	0.00682821	ILMN_1812297, ILMN_1752478, ILMN_1656837	52	33	13528	23.6503	0.987366	0.384736	9.70098
GOTERM_BP_FAT	GO:0006720~isoprenoid metabolic process	3	4.47761	0.0119156	ILMN_1812297, ILMN_1752478, ILMN_1656837	52	44	13528	17.7378	0.999523	0.501054	16.35
GOTERM_BP_FAT	GO:0034754~cellular hormone metabolic process	3	4.47761	0.0207931	ILMN_1812297, ILMN_1752478, ILMN_1656837	52	59	13528	13.2282	0.999998	0.643428	26.8709
GOTERM_BP_FAT	GO:0042445~hormone metabolic process	3	4.47761	0.0605049	ILMN_1812297, ILMN_1752478, ILMN_1656837	52	106	13528	7.36284	1	0.83634	60.5262
GOTERM_BP_FAT	GO:0010817~regulation of hormone levels	3	4.47761	0.110831	ILMN_1812297, ILMN_1752478, ILMN_1656837	52	151	13528	5.16862	1	0.896797	82.6138
Annotation Cluster 3	Enrichment Score: 1.7630242822787412
Category	Term	Count	%	PValue	Genes	List Total	Pop Hits	Pop Total	Fold Enrichment	Bonferroni	Benjamini	FDR
GOTERM_BP_FAT	GO:0048514~blood vessel morphogenesis	6	8.95522	0.00115439	ILMN_1805175, ILMN_1699574, ILMN_1656057, ILMN_1705750, ILMN_2083946, ILMN_1665832, ILMN_1707727	52	211	13528	7.39774	0.521417	0.521417	1.70555
GOTERM_BP_FAT	GO:0001568~blood vessel development	6	8.95522	0.00222837	ILMN_1805175, ILMN_1699574, ILMN_1656057, ILMN_1705750, ILMN_2083946, ILMN_1665832, ILMN_1707727	52	245	13528	6.37111	0.759079	0.509163	3.2679
GOTERM_BP_FAT	GO:0001525~angiogenesis	5	7.46269	0.00230648	ILMN_1805175, ILMN_1699574, ILMN_1656057, ILMN_2083946, ILMN_1665832, ILMN_1707727	52	148	13528	8.78898	0.770817	0.388034	3.38063
GOTERM_BP_FAT	GO:0001944~vasculature development	6	8.95522	0.00247517	ILMN_1805175, ILMN_1699574, ILMN_1656057, ILMN_1705750, ILMN_2083946, ILMN_1665832, ILMN_1707727	52	251	13528	6.21882	0.794254	0.326507	3.62363
GOTERM_BP_FAT	GO:0006928~cell motion	6	8.95522	0.0326489	ILMN_1746013, ILMN_1678143, ILMN_1801216, ILMN_1699574, ILMN_1656057, ILMN_1665832	52	475	13528	3.28615	1	0.733825	39.0042
GOTERM_BP_FAT	GO:0016477~cell migration	4	5.97015	0.0856418	ILMN_1801216, ILMN_1699574, ILMN_1656057, ILMN_1665832	52	276	13528	3.77035	1	0.860504	73.6432
GOTERM_BP_FAT	GO:0051674~localization of cell	4	5.97015	0.109001	ILMN_1801216, ILMN_1699574, ILMN_1656057, ILMN_1665832	52	307	13528	3.38963	1	0.90701	82.0732
GOTERM_BP_FAT	GO:0048870~cell motility	4	5.97015	0.109001	ILMN_1801216, ILMN_1699574, ILMN_1656057, ILMN_1665832	52	307	13528	3.38963	1	0.90701	82.0732
SP_PIR_KEYWORDS	developmental protein	5	7.46269	0.278273	ILMN_2349393, ILMN_1699574, ILMN_1769201, ILMN_1665832, ILMN_1707727	67	779	19235	1.84268	1	0.984359	97.9912
Annotation Cluster 4	Enrichment Score: 1.6780931421460887
Category	Term	Count	%	PValue	Genes	List Total	Pop Hits	Pop Total	Fold Enrichment	Bonferroni	Benjamini	FDR
INTERPRO	IPR000742:EGF-like, type 3	5	7.46269	0.00463318	ILMN_1759787, ILMN_1805175, ILMN_1713751, ILMN_1656057, ILMN_2083946, ILMN_1805395	59	194	16659	7.27721	0.564503	0.564503	5.55462
SP_PIR_KEYWORDS	egf-like domain	5	7.46269	0.00804635	ILMN_1759787, ILMN_1805175, ILMN_1713751, ILMN_1656057, ILMN_2083946, ILMN_1805395	67	230	19235	6.24108	0.709477	0.337691	9.22678
INTERPRO	IPR013032:EGF-like region, conserved site	5	7.46269	0.0189192	ILMN_1759787, ILMN_1805175, ILMN_1713751, ILMN_1656057, ILMN_2083946, ILMN_1805395	59	293	16659	4.81836	0.967254	0.819042	20.9469
UP_SEQ_FEATURE	domain:EGF-like	3	4.47761	0.0276196	ILMN_1805175, ILMN_1713751, ILMN_1656057, ILMN_2083946	66	76	19113	11.4312	0.999548	0.923266	30.8785
INTERPRO	IPR006210:EGF-like	4	5.97015	0.032883	ILMN_1759787, ILMN_1805175, ILMN_1656057, ILMN_2083946, ILMN_1805395	59	201	16659	5.61902	0.997484	0.863987	33.7319
SMART	SM00181:EGF	4	5.97015	0.0386879	ILMN_1759787, ILMN_1805175, ILMN_1656057, ILMN_2083946, ILMN_1805395	35	201	9079	5.16219	0.849515	0.849515	31.3777
INTERPRO	IPR006209:EGF	3	4.47761	0.072311	ILMN_1759787, ILMN_1805175, ILMN_2083946, ILMN_1805395	59	127	16659	6.66983	0.999999	0.965226	60.2943
Annotation Cluster 5	Enrichment Score: 0.9797541246572494
Category	Term	Count	%	PValue	Genes	List Total	Pop Hits	Pop Total	Fold Enrichment	Bonferroni	Benjamini	FDR
GOTERM_BP_FAT	GO:0032496~response to lipopolysaccharide	3	4.47761	0.0340688	ILMN_1759787, ILMN_1663399, ILMN_2396444	52	77	13528	10.1359	1	0.727705	40.3241
GOTERM_BP_FAT	GO:0002237~response to molecule of bacterial origin	3	4.47761	0.041659	ILMN_1759787, ILMN_1663399, ILMN_2396444	52	86	13528	9.07513	1	0.778696	46.9394
GOTERM_BP_FAT	GO:0009617~response to bacterium	3	4.47761	0.164564	ILMN_1759787, ILMN_1663399, ILMN_2396444	52	193	13528	4.04384	1	0.951139	93.1289
GOTERM_BP_FAT	GO:0010033~response to organic substance	4	5.97015	0.515922	ILMN_1759787, ILMN_1663399, ILMN_1665832, ILMN_2396444	52	721	13528	1.44329	1	0.993469	99.998
Annotation Cluster 6	Enrichment Score: 0.8733675827185022
Category	Term	Count	%	PValue	Genes	List Total	Pop Hits	Pop Total	Fold Enrichment	Bonferroni	Benjamini	FDR
GOTERM_BP_FAT	GO:0003006~reproductive developmental process	4	5.97015	0.075895	ILMN_1680689, ILMN_1700081, ILMN_1718629, ILMN_1805466	52	262	13528	3.97181	1	0.855837	69.1343
GOTERM_BP_FAT	GO:0048609~reproductive process in a multicellular organism	5	7.46269	0.110631	ILMN_1680689, ILMN_1663399, ILMN_1812297, ILMN_1700081, ILMN_1718629	52	487	13528	2.67098	1	0.903435	82.5555
GOTERM_BP_FAT	GO:0032504~multicellular organism reproduction	5	7.46269	0.110631	ILMN_1680689, ILMN_1663399, ILMN_1812297, ILMN_1700081, ILMN_1718629	52	487	13528	2.67098	1	0.903435	82.5555
GOTERM_BP_FAT	GO:0007276~gamete generation	4	5.97015	0.186242	ILMN_1680689, ILMN_1812297, ILMN_1700081, ILMN_1718629	52	395	13528	2.63447	1	0.953011	95.3551
GOTERM_BP_FAT	GO:0019953~sexual reproduction	4	5.97015	0.248379	ILMN_1680689, ILMN_1812297, ILMN_1700081, ILMN_1718629	52	458	13528	2.27209	1	0.971896	98.577
Annotation Cluster 7	Enrichment Score: 0.8244655499281403
Category	Term	Count	%	PValue	Genes	List Total	Pop Hits	Pop Total	Fold Enrichment	Bonferroni	Benjamini	FDR
GOTERM_BP_FAT	GO:0009611~response to wounding	7	10.4478	0.0142046	ILMN_1759787, ILMN_1651950, ILMN_2349393, ILMN_1699574, ILMN_1656057, ILMN_1769201, ILMN_2396444	52	530	13528	3.43599	0.999891	0.532626	19.1901
GOTERM_BP_FAT	GO:0006954~inflammatory response	3	4.47761	0.347589	ILMN_1651950, ILMN_1769201, ILMN_2396444	52	325	13528	2.40142	1	0.984883	99.8272
GOTERM_BP_FAT	GO:0006952~defense response	3	4.47761	0.68094	ILMN_1651950, ILMN_1769201, ILMN_2396444	52	615	13528	1.26904	1	0.999033	100
Annotation Cluster 8	Enrichment Score: 0.822364603439727
Category	Term	Count	%	PValue	Genes	List Total	Pop Hits	Pop Total	Fold Enrichment	Bonferroni	Benjamini	FDR
GOTERM_CC_FAT	GO:0044421~extracellular region part	8	11.9403	0.116068	ILMN_1746013, ILMN_1759787, ILMN_1805175, ILMN_1663399, ILMN_1760247, ILMN_1713927, ILMN_2083946, ILMN_1707727, ILMN_1669362	56	960	12782	1.90208	0.999987	0.996352	73.9469
GOTERM_CC_FAT	GO:0005578~proteinaceous extracellular matrix	4	5.97015	0.158702	ILMN_1746013, ILMN_1663399, ILMN_1713927, ILMN_1707727	56	320	12782	2.85312	1	0.956938	84.8012
GOTERM_CC_FAT	GO:0031012~extracellular matrix	4	5.97015	0.185187	ILMN_1746013, ILMN_1663399, ILMN_1713927, ILMN_1707727	56	345	12782	2.64638	1	0.902661	89.2759
Annotation Cluster 9	Enrichment Score: 0.7837356464812569
Category	Term	Count	%	PValue	Genes	List Total	Pop Hits	Pop Total	Fold Enrichment	Bonferroni	Benjamini	FDR
GOTERM_BP_FAT	GO:0007178~transmembrane receptor protein serine/threonine kinase signaling pathway	3	4.47761	0.0575175	ILMN_1700081, ILMN_1665832, ILMN_1805395	52	103	13528	7.5773	1	0.834652	58.6149
GOTERM_BP_FAT	GO:0007167~enzyme linked receptor protein signaling pathway	4	5.97015	0.138004	ILMN_1700081, ILMN_1699574, ILMN_1665832, ILMN_1805395	52	342	13528	3.04274	1	0.938373	89.0489
GOTERM_BP_FAT	GO:0007166~cell surface receptor linked signal transduction	8	11.9403	0.561178	ILMN_2357134, ILMN_1700081, ILMN_1699574, ILMN_1684836, ILMN_1705750, ILMN_1665832, ILMN_2396444, ILMN_1805395	52	1856	13528	1.12135	1	0.995048	99.9995
Annotation Cluster 10	Enrichment Score: 0.7444135163860669
Category	Term	Count	%	PValue	Genes	List Total	Pop Hits	Pop Total	Fold Enrichment	Bonferroni	Benjamini	FDR
GOTERM_BP_FAT	GO:0030036~actin cytoskeleton organization	4	5.97015	0.0533492	ILMN_1678143, ILMN_1681737, ILMN_1787251, ILMN_2046470, ILMN_1761322	52	226	13528	4.60449	1	0.826038	55.8036
GOTERM_BP_FAT	GO:0030029~actin filament-based process	4	5.97015	0.0622871	ILMN_1678143, ILMN_1681737, ILMN_1787251, ILMN_2046470, ILMN_1761322	52	241	13528	4.31791	1	0.832026	61.6269
SP_PIR_KEYWORDS	actin-binding	3	4.47761	0.207911	ILMN_1681737, ILMN_1787251, ILMN_2046470, ILMN_1761322	67	247	19235	3.48692	1	0.988411	93.8758
GOTERM_BP_FAT	GO:0007010~cytoskeleton organization	4	5.97015	0.226235	ILMN_1678143, ILMN_1681737, ILMN_1787251, ILMN_2046470, ILMN_1761322	52	436	13528	2.38673	1	0.966931	97.8071
GOTERM_MF_FAT	GO:0003779~actin binding	3	4.47761	0.367731	ILMN_1681737, ILMN_1787251, ILMN_2046470, ILMN_1761322	52	326	12983	2.29761	1	0.999588	99.6276
GOTERM_MF_FAT	GO:0008092~cytoskeletal protein binding	3	4.47761	0.594325	ILMN_1681737, ILMN_1787251, ILMN_2046470, ILMN_1761322	52	504	12983	1.48615	1	0.999688	99.9983
Annotation Cluster 11	Enrichment Score: 0.7380832146000128
Category	Term	Count	%	PValue	Genes	List Total	Pop Hits	Pop Total	Fold Enrichment	Bonferroni	Benjamini	FDR
GOTERM_MF_FAT	GO:0030247~polysaccharide binding	3	4.47761	0.122479	ILMN_2349393, ILMN_1807169, ILMN_2396444	52	154	12983	4.86376	1	0.996124	79.6882
GOTERM_MF_FAT	GO:0001871~pattern binding	3	4.47761	0.122479	ILMN_2349393, ILMN_1807169, ILMN_2396444	52	154	12983	4.86376	1	0.996124	79.6882
GOTERM_MF_FAT	GO:0030246~carbohydrate binding	3	4.47761	0.407028	ILMN_2349393, ILMN_1807169, ILMN_2396444	52	354	12983	2.11587	1	0.998924	99.8298
Annotation Cluster 12	Enrichment Score: 0.7112465443774554
Category	Term	Count	%	PValue	Genes	List Total	Pop Hits	Pop Total	Fold Enrichment	Bonferroni	Benjamini	FDR
GOTERM_CC_FAT	GO:0005624~membrane fraction	7	10.4478	0.132822	ILMN_1713829, ILMN_2357134, ILMN_1651950, ILMN_1812297, ILMN_1794863, ILMN_1760247, ILMN_1705403	56	809	12782	1.97497	0.999998	0.986738	78.8525
GOTERM_CC_FAT	GO:0005626~insoluble fraction	7	10.4478	0.150188	ILMN_1713829, ILMN_2357134, ILMN_1651950, ILMN_1812297, ILMN_1794863, ILMN_1760247, ILMN_1705403	56	839	12782	1.90435	1	0.975334	83.0377
GOTERM_CC_FAT	GO:0000267~cell fraction	8	11.9403	0.181344	ILMN_1713829, ILMN_2357134, ILMN_2396020, ILMN_1651950, ILMN_1812297, ILMN_1794863, ILMN_1760247, ILMN_1705403	56	1083	12782	1.68606	1	0.925814	88.7114
GOTERM_CC_FAT	GO:0005792~microsome	3	4.47761	0.271581	ILMN_1713829, ILMN_1812297, ILMN_1705403	56	237	12782	2.88924	1	0.9594	96.8399
GOTERM_CC_FAT	GO:0042598~vesicular fraction	3	4.47761	0.282787	ILMN_1713829, ILMN_1812297, ILMN_1705403	56	244	12782	2.80635	1	0.951427	97.3314
Annotation Cluster 13	Enrichment Score: 0.6296854500962962
Category	Term	Count	%	PValue	Genes	List Total	Pop Hits	Pop Total	Fold Enrichment	Bonferroni	Benjamini	FDR
GOTERM_CC_FAT	GO:0044421~extracellular region part	8	11.9403	0.116068	ILMN_1746013, ILMN_1759787, ILMN_1805175, ILMN_1663399, ILMN_1760247, ILMN_1713927, ILMN_2083946, ILMN_1707727, ILMN_1669362	56	960	12782	1.90208	0.999987	0.996352	73.9469
GOTERM_CC_FAT	GO:0005615~extracellular space	6	8.95522	0.170709	ILMN_1759787, ILMN_1805175, ILMN_1663399, ILMN_1760247, ILMN_2083946, ILMN_1707727, ILMN_1669362	56	685	12782	1.99927	1	0.941513	87.0058
SP_PIR_KEYWORDS	transmembrane protein	3	4.47761	0.651588	ILMN_1759787, ILMN_1805175, ILMN_1760247, ILMN_2083946	67	642	19235	1.34154	1	0.999539	99.9997
Annotation Cluster 14	Enrichment Score: 0.5870041461987012
Category	Term	Count	%	PValue	Genes	List Total	Pop Hits	Pop Total	Fold Enrichment	Bonferroni	Benjamini	FDR
GOTERM_BP_FAT	GO:0051338~regulation of transferase activity	4	5.97015	0.164751	ILMN_2357134, ILMN_2396020, ILMN_1805175, ILMN_2111932, ILMN_2083946	52	372	13528	2.79735	1	0.947399	93.1517
GOTERM_BP_FAT	GO:0051347~positive regulation of transferase activity	3	4.47761	0.228867	ILMN_2357134, ILMN_1805175, ILMN_2111932, ILMN_2083946	52	240	13528	3.25192	1	0.966086	97.9156
GOTERM_BP_FAT	GO:0043085~positive regulation of catalytic activity	4	5.97015	0.312312	ILMN_2357134, ILMN_1805175, ILMN_1705750, ILMN_2111932, ILMN_2083946	52	520	13528	2.00118	1	0.981339	99.6214
GOTERM_BP_FAT	GO:0044093~positive regulation of molecular function	4	5.97015	0.381051	ILMN_2357134, ILMN_1805175, ILMN_1705750, ILMN_2111932, ILMN_2083946	52	586	13528	1.77579	1	0.984895	99.9211
Annotation Cluster 15	Enrichment Score: 0.5609518599303855
Category	Term	Count	%	PValue	Genes	List Total	Pop Hits	Pop Total	Fold Enrichment	Bonferroni	Benjamini	FDR
GOTERM_MF_FAT	GO:0005509~calcium ion binding	9	13.4328	0.025778	ILMN_1746013, ILMN_1759787, ILMN_1727156, ILMN_1801216, ILMN_1683165, ILMN_1699421, ILMN_1761463, ILMN_1705750, ILMN_1712684, ILMN_1805395	52	919	12983	2.44511	0.988201	0.988201	27.2842
GOTERM_MF_FAT	GO:0046872~metal ion binding	17	25.3731	0.583923	ILMN_1746013, ILMN_1759787, ILMN_1721770, ILMN_1705750, ILMN_1705403, ILMN_2357134, ILMN_1735930, ILMN_1812297, ILMN_1727156, ILMN_1720623, ILMN_1683165, ILMN_1801216, ILMN_1713751, ILMN_1699421, ILMN_1761463, ILMN_1712684, ILMN_1803818, ILMN_1805395	52	4140	12983	1.02523	1	0.999747	99.9977
GOTERM_MF_FAT	GO:0043169~cation binding	17	25.3731	0.601813	ILMN_1746013, ILMN_1759787, ILMN_1721770, ILMN_1705750, ILMN_1705403, ILMN_2357134, ILMN_1735930, ILMN_1812297, ILMN_1727156, ILMN_1720623, ILMN_1683165, ILMN_1801216, ILMN_1713751, ILMN_1699421, ILMN_1761463, ILMN_1712684, ILMN_1803818, ILMN_1805395	52	4179	12983	1.01566	1	0.999601	99.9987
GOTERM_MF_FAT	GO:0043167~ion binding	17	25.3731	0.62969	ILMN_1746013, ILMN_1759787, ILMN_1721770, ILMN_1705750, ILMN_1705403, ILMN_2357134, ILMN_1735930, ILMN_1812297, ILMN_1727156, ILMN_1720623, ILMN_1683165, ILMN_1801216, ILMN_1713751, ILMN_1699421, ILMN_1761463, ILMN_1712684, ILMN_1803818, ILMN_1805395	52	4241	12983	1.00081	1	0.999536	99.9995
Annotation Cluster 16	Enrichment Score: 0.5447386955785655
Category	Term	Count	%	PValue	Genes	List Total	Pop Hits	Pop Total	Fold Enrichment	Bonferroni	Benjamini	FDR
GOTERM_BP_FAT	GO:0008406~gonad development	3	4.47761	0.066636	ILMN_1700081, ILMN_1718629, ILMN_1805466	52	112	13528	6.96841	1	0.827931	64.1937
GOTERM_BP_FAT	GO:0003006~reproductive developmental process	4	5.97015	0.075895	ILMN_1680689, ILMN_1700081, ILMN_1718629, ILMN_1805466	52	262	13528	3.97181	1	0.855837	69.1343
GOTERM_MF_FAT	GO:0016563~transcription activator activity	5	7.46269	0.0767694	ILMN_1735930, ILMN_2311537, ILMN_1718629, ILMN_1805466, ILMN_1769201	52	410	12983	3.04479	0.999999	0.98918	62.261
GOTERM_BP_FAT	GO:0048608~reproductive structure development	3	4.47761	0.0816944	ILMN_1700081, ILMN_1718629, ILMN_1805466	52	126	13528	6.19414	1	0.866524	71.8968
GOTERM_BP_FAT	GO:0045137~development of primary sexual characteristics	3	4.47761	0.0828075	ILMN_1700081, ILMN_1718629, ILMN_1805466	52	127	13528	6.14537	1	0.86048	72.3999
GOTERM_BP_FAT	GO:0007548~sex differentiation	3	4.47761	0.110831	ILMN_1700081, ILMN_1718629, ILMN_1805466	52	151	13528	5.16862	1	0.896797	82.6138
GOTERM_BP_FAT	GO:0045892~negative regulation of transcription, DNA-dependent	4	5.97015	0.150289	ILMN_1700081, ILMN_1718629, ILMN_1805466, ILMN_1665832	52	356	13528	2.92308	1	0.948629	91.1567
GOTERM_BP_FAT	GO:0008544~epidermis development	3	4.47761	0.15266	ILMN_1700081, ILMN_1805466, ILMN_1769201	52	184	13528	4.24164	1	0.946909	91.5172
GOTERM_BP_FAT	GO:0051253~negative regulation of RNA metabolic process	4	5.97015	0.155662	ILMN_1700081, ILMN_1718629, ILMN_1805466, ILMN_1665832	52	362	13528	2.87463	1	0.945936	91.9539
GOTERM_BP_FAT	GO:0007398~ectoderm development	3	4.47761	0.172592	ILMN_1700081, ILMN_1805466, ILMN_1769201	52	199	13528	3.92192	1	0.947563	94.0492
GOTERM_BP_FAT	GO:0016481~negative regulation of transcription	4	5.97015	0.249395	ILMN_1700081, ILMN_1718629, ILMN_1805466, ILMN_1665832	52	459	13528	2.26714	1	0.970393	98.6054
GOTERM_BP_FAT	GO:0000122~negative regulation of transcription from RNA polymerase II promoter	3	4.47761	0.26526	ILMN_1700081, ILMN_1718629, ILMN_1665832	52	266	13528	2.93407	1	0.975535	98.9854
GOTERM_BP_FAT	GO:0010629~negative regulation of gene expression	4	5.97015	0.295673	ILMN_1700081, ILMN_1718629, ILMN_1805466, ILMN_1665832	52	504	13528	2.06471	1	0.980224	99.4594
GOTERM_BP_FAT	GO:0045934~negative regulation of nucleobase, nucleoside, nucleotide and nucleic acid metabolic process	4	5.97015	0.303985	ILMN_1700081, ILMN_1718629, ILMN_1805466, ILMN_1665832	52	512	13528	2.03245	1	0.98143	99.547
GOTERM_BP_FAT	GO:0051172~negative regulation of nitrogen compound metabolic process	4	5.97015	0.311271	ILMN_1700081, ILMN_1718629, ILMN_1805466, ILMN_1665832	52	519	13528	2.00504	1	0.982269	99.6127
GOTERM_BP_FAT	GO:0010558~negative regulation of macromolecule biosynthetic process	4	5.97015	0.340469	ILMN_1700081, ILMN_1718629, ILMN_1805466, ILMN_1665832	52	547	13528	1.9024	1	0.9862	99.7969
GOTERM_MF_FAT	GO:0016564~transcription repressor activity	3	4.47761	0.353464	ILMN_1718629, ILMN_1769201, ILMN_1665832	52	316	12983	2.37031	1	0.999906	99.5111
GOTERM_BP_FAT	GO:0031327~negative regulation of cellular biosynthetic process	4	5.97015	0.355067	ILMN_1700081, ILMN_1718629, ILMN_1805466, ILMN_1665832	52	561	13528	1.85493	1	0.985591	99.8544
GOTERM_BP_FAT	GO:0009890~negative regulation of biosynthetic process	4	5.97015	0.367557	ILMN_1700081, ILMN_1718629, ILMN_1805466, ILMN_1665832	52	573	13528	1.81608	1	0.98554	99.8912
GOTERM_BP_FAT	GO:0006357~regulation of transcription from RNA polymerase II promoter	4	5.97015	0.521593	ILMN_1700081, ILMN_1718629, ILMN_1805466, ILMN_1665832	52	727	13528	1.43138	1	0.993642	99.9983
GOTERM_BP_FAT	GO:0010605~negative regulation of macromolecule metabolic process	4	5.97015	0.528166	ILMN_1700081, ILMN_1718629, ILMN_1805466, ILMN_1665832	52	734	13528	1.41773	1	0.993892	99.9986
GOTERM_MF_FAT	GO:0030528~transcription regulator activity	6	8.95522	0.723672	ILMN_1735930, ILMN_2311537, ILMN_1718629, ILMN_1805466, ILMN_1769201, ILMN_1665832	52	1512	12983	0.990766	1	0.999841	100
GOTERM_BP_FAT	GO:0006355~regulation of transcription, DNA-dependent	6	8.95522	0.816049	ILMN_1700081, ILMN_2311537, ILMN_1718629, ILMN_1805466, ILMN_1769201, ILMN_1665832	52	1773	13528	0.880385	1	0.999935	100
GOTERM_BP_FAT	GO:0051252~regulation of RNA metabolic process	6	8.95522	0.831517	ILMN_1700081, ILMN_2311537, ILMN_1718629, ILMN_1805466, ILMN_1769201, ILMN_1665832	52	1813	13528	0.860961	1	0.999957	100
SP_PIR_KEYWORDS	transcription regulation	5	7.46269	0.927307	ILMN_1735930, ILMN_2311537, ILMN_1718629, ILMN_1805466, ILMN_1769201	67	2026	19235	0.708513	1	0.999999	100
SP_PIR_KEYWORDS	Transcription	5	7.46269	0.934857	ILMN_1735930, ILMN_2311537, ILMN_1718629, ILMN_1805466, ILMN_1769201	67	2071	19235	0.693118	1	0.999999	100
GOTERM_BP_FAT	GO:0045449~regulation of transcription	7	10.4478	0.945059	ILMN_1735930, ILMN_1700081, ILMN_2311537, ILMN_1718629, ILMN_1805466, ILMN_1769201, ILMN_1665832	52	2601	13528	0.700145	1	1	100
GOTERM_BP_FAT	GO:0006350~transcription	5	7.46269	0.966826	ILMN_1735930, ILMN_2311537, ILMN_1718629, ILMN_1805466, ILMN_1769201	52	2101	13528	0.619119	1	1	100
Annotation Cluster 17	Enrichment Score: 0.47817419750049633
Category	Term	Count	%	PValue	Genes	List Total	Pop Hits	Pop Total	Fold Enrichment	Bonferroni	Benjamini	FDR
GOTERM_BP_FAT	GO:0042981~regulation of apoptosis	6	8.95522	0.184476	ILMN_2357134, ILMN_1687978, ILMN_1760247, ILMN_1705750, ILMN_1805466, ILMN_1707727	52	804	13528	1.94145	1	0.954847	95.2027
GOTERM_BP_FAT	GO:0043067~regulation of programmed cell death	6	8.95522	0.189683	ILMN_2357134, ILMN_1687978, ILMN_1760247, ILMN_1705750, ILMN_1805466, ILMN_1707727	52	812	13528	1.92232	1	0.952631	95.6392
GOTERM_BP_FAT	GO:0010941~regulation of cell death	6	8.95522	0.19165	ILMN_2357134, ILMN_1687978, ILMN_1760247, ILMN_1705750, ILMN_1805466, ILMN_1707727	52	815	13528	1.91524	1	0.951026	95.7942
GOTERM_BP_FAT	GO:0006917~induction of apoptosis	3	4.47761	0.340688	ILMN_1687978, ILMN_1760247, ILMN_1705750	52	320	13528	2.43894	1	0.985279	99.7979
GOTERM_BP_FAT	GO:0012502~induction of programmed cell death	3	4.47761	0.34207	ILMN_1687978, ILMN_1760247, ILMN_1705750	52	321	13528	2.43134	1	0.984602	99.8041
GOTERM_BP_FAT	GO:0043066~negative regulation of apoptosis	3	4.47761	0.387132	ILMN_2357134, ILMN_1705750, ILMN_1707727	52	354	13528	2.20469	1	0.985319	99.9319
GOTERM_BP_FAT	GO:0043069~negative regulation of programmed cell death	3	4.47761	0.393855	ILMN_2357134, ILMN_1705750, ILMN_1707727	52	359	13528	2.17399	1	0.985045	99.9422
GOTERM_BP_FAT	GO:0060548~negative regulation of cell death	3	4.47761	0.395195	ILMN_2357134, ILMN_1705750, ILMN_1707727	52	360	13528	2.16795	1	0.984493	99.9441
GOTERM_BP_FAT	GO:0043065~positive regulation of apoptosis	3	4.47761	0.48543	ILMN_1687978, ILMN_1760247, ILMN_1705750	52	430	13528	1.81503	1	0.993174	99.995
GOTERM_BP_FAT	GO:0043068~positive regulation of programmed cell death	3	4.47761	0.489119	ILMN_1687978, ILMN_1760247, ILMN_1705750	52	433	13528	1.80245	1	0.992739	99.9955
GOTERM_BP_FAT	GO:0010942~positive regulation of cell death	3	4.47761	0.49157	ILMN_1687978, ILMN_1760247, ILMN_1705750	52	435	13528	1.79416	1	0.992164	99.9958
Annotation Cluster 18	Enrichment Score: 0.40203666435850155
Category	Term	Count	%	PValue	Genes	List Total	Pop Hits	Pop Total	Fold Enrichment	Bonferroni	Benjamini	FDR
GOTERM_BP_FAT	GO:0051338~regulation of transferase activity	4	5.97015	0.164751	ILMN_2357134, ILMN_2396020, ILMN_1805175, ILMN_2111932, ILMN_2083946	52	372	13528	2.79735	1	0.947399	93.1517
GOTERM_BP_FAT	GO:0045859~regulation of protein kinase activity	3	4.47761	0.374957	ILMN_2357134, ILMN_2396020, ILMN_1805175, ILMN_2083946	52	345	13528	2.26221	1	0.985342	99.9087
GOTERM_BP_FAT	GO:0043549~regulation of kinase activity	3	4.47761	0.39117	ILMN_2357134, ILMN_2396020, ILMN_1805175, ILMN_2083946	52	357	13528	2.18617	1	0.985318	99.9383
GOTERM_BP_FAT	GO:0042325~regulation of phosphorylation	3	4.47761	0.528632	ILMN_2357134, ILMN_2396020, ILMN_1805175, ILMN_2083946	52	466	13528	1.67481	1	0.993597	99.9986
GOTERM_BP_FAT	GO:0051174~regulation of phosphorus metabolic process	3	4.47761	0.550461	ILMN_2357134, ILMN_2396020, ILMN_1805175, ILMN_2083946	52	485	13528	1.6092	1	0.994512	99.9993
GOTERM_BP_FAT	GO:0019220~regulation of phosphate metabolic process	3	4.47761	0.550461	ILMN_2357134, ILMN_2396020, ILMN_1805175, ILMN_2083946	52	485	13528	1.6092	1	0.994512	99.9993
Annotation Cluster 19	Enrichment Score: 0.3791192335746952
Category	Term	Count	%	PValue	Genes	List Total	Pop Hits	Pop Total	Fold Enrichment	Bonferroni	Benjamini	FDR
SP_PIR_KEYWORDS	zymogen	3	4.47761	0.157445	ILMN_1721770, ILMN_1713751, ILMN_1656057	67	206	19235	4.18092	1	0.976352	87.1626
GOTERM_MF_FAT	GO:0070011~peptidase activity, acting on L-amino acid peptides	4	5.97015	0.366567	ILMN_1721770, ILMN_1713751, ILMN_1656057, ILMN_1807169	52	549	12983	1.81911	1	0.99982	99.6191
GOTERM_MF_FAT	GO:0008233~peptidase activity	4	5.97015	0.393565	ILMN_1721770, ILMN_1713751, ILMN_1656057, ILMN_1807169	52	574	12983	1.73988	1	0.999163	99.7761
GOTERM_MF_FAT	GO:0004175~endopeptidase activity	3	4.47761	0.435762	ILMN_1713751, ILMN_1656057, ILMN_1807169	52	375	12983	1.99738	1	0.998475	99.9071
SP_PIR_KEYWORDS	Protease	3	4.47761	0.497465	ILMN_1721770, ILMN_1713751, ILMN_1656057	67	484	19235	1.77948	1	0.999105	99.9737
GOTERM_BP_FAT	GO:0006508~proteolysis	5	7.46269	0.569481	ILMN_1721770, ILMN_1713751, ILMN_1656057, ILMN_2385161, ILMN_1691535, ILMN_1807169	52	1054	13528	1.23413	1	0.995378	99.9996
SP_PIR_KEYWORDS	hydrolase	5	7.46269	0.791362	ILMN_2396020, ILMN_1721770, ILMN_1727156, ILMN_1713751, ILMN_1656057	67	1555	19235	0.923118	1	0.999982	100
Annotation Cluster 20	Enrichment Score: 0.370406588825796
Category	Term	Count	%	PValue	Genes	List Total	Pop Hits	Pop Total	Fold Enrichment	Bonferroni	Benjamini	FDR
SP_PIR_KEYWORDS	endoplasmic reticulum	5	7.46269	0.228569	ILMN_1700546, ILMN_1812297, ILMN_1721770, ILMN_1727156, ILMN_2111187, ILMN_1705403	67	713	19235	2.01325	1	0.981135	95.538
GOTERM_CC_FAT	GO:0005789~endoplasmic reticulum membrane	3	4.47761	0.322664	ILMN_1700546, ILMN_1812297, ILMN_2111187, ILMN_1705403	56	269	12782	2.54554	1	0.960163	98.5697
GOTERM_CC_FAT	GO:0042175~nuclear envelope-endoplasmic reticulum network	3	4.47761	0.346368	ILMN_1700546, ILMN_1812297, ILMN_2111187, ILMN_1705403	56	284	12782	2.41109	1	0.960225	99.03
GOTERM_CC_FAT	GO:0012505~endomembrane system	5	7.46269	0.4366	ILMN_1713829, ILMN_1700546, ILMN_1812297, ILMN_1687978, ILMN_2111187, ILMN_1705403	56	782	12782	1.4594	1	0.981982	99.8079
GOTERM_CC_FAT	GO:0044432~endoplasmic reticulum part	3	4.47761	0.442484	ILMN_1700546, ILMN_1812297, ILMN_2111187, ILMN_1705403	56	347	12782	1.97334	1	0.977578	99.8287
GOTERM_CC_FAT	GO:0005783~endoplasmic reticulum	5	7.46269	0.600468	ILMN_1700546, ILMN_1812297, ILMN_1721770, ILMN_1706498, ILMN_2111187, ILMN_1705403	56	960	12782	1.1888	1	0.994582	99.9955
GOTERM_CC_FAT	GO:0031090~organelle membrane	4	5.97015	0.861743	ILMN_1700546, ILMN_1812297, ILMN_1687978, ILMN_2111187, ILMN_1705403	56	1096	12782	0.833029	1	0.999877	100
Annotation Cluster 21	Enrichment Score: 0.35284009870859173
Category	Term	Count	%	PValue	Genes	List Total	Pop Hits	Pop Total	Fold Enrichment	Bonferroni	Benjamini	FDR
GOTERM_MF_FAT	GO:0009055~electron carrier activity	3	4.47761	0.215348	ILMN_1812297, ILMN_1752478, ILMN_1705403	52	221	12983	3.38923	1	0.998963	94.8111
SP_PIR_KEYWORDS	oxidoreductase	3	4.47761	0.578556	ILMN_1812297, ILMN_1752478, ILMN_1705403	67	562	19235	1.53251	1	0.999354	99.9968
GOTERM_BP_FAT	GO:0055114~oxidation reduction	3	4.47761	0.701445	ILMN_1812297, ILMN_1752478, ILMN_1705403	52	639	13528	1.22138	1	0.999308	100
Annotation Cluster 22	Enrichment Score: 0.2838363674910609
Category	Term	Count	%	PValue	Genes	List Total	Pop Hits	Pop Total	Fold Enrichment	Bonferroni	Benjamini	FDR
GOTERM_BP_FAT	GO:0034613~cellular protein localization	3	4.47761	0.461703	ILMN_1720623, ILMN_1684836, ILMN_1665832	52	411	13528	1.89893	1	0.991924	99.9901
GOTERM_BP_FAT	GO:0070727~cellular macromolecule localization	3	4.47761	0.46549	ILMN_1720623, ILMN_1684836, ILMN_1665832	52	414	13528	1.88517	1	0.991893	99.9911
GOTERM_BP_FAT	GO:0008104~protein localization	4	5.97015	0.654964	ILMN_1681737, ILMN_1720623, ILMN_1684836, ILMN_1665832	52	882	13528	1.17984	1	0.998628	100
Annotation Cluster 23	Enrichment Score: 0.21411449852666165
Category	Term	Count	%	PValue	Genes	List Total	Pop Hits	Pop Total	Fold Enrichment	Bonferroni	Benjamini	FDR
GOTERM_MF_FAT	GO:0016563~transcription activator activity	5	7.46269	0.0767694	ILMN_1735930, ILMN_2311537, ILMN_1718629, ILMN_1805466, ILMN_1769201	52	410	12983	3.04479	0.999999	0.98918	62.261
GOTERM_MF_FAT	GO:0003713~transcription coactivator activity	3	4.47761	0.205265	ILMN_2311537, ILMN_1718629, ILMN_1769201	52	214	12983	3.50009	1	0.999595	93.9364
GOTERM_BP_FAT	GO:0045941~positive regulation of transcription	4	5.97015	0.358192	ILMN_1735930, ILMN_2311537, ILMN_1718629, ILMN_1805466	52	564	13528	1.84506	1	0.985343	99.8646
GOTERM_BP_FAT	GO:0010628~positive regulation of gene expression	4	5.97015	0.375867	ILMN_1735930, ILMN_2311537, ILMN_1718629, ILMN_1805466	52	581	13528	1.79108	1	0.984656	99.9107
GOTERM_MF_FAT	GO:0003712~transcription cofactor activity	3	4.47761	0.419427	ILMN_2311537, ILMN_1718629, ILMN_1769201	52	363	12983	2.06341	1	0.998643	99.8684
GOTERM_BP_FAT	GO:0045935~positive regulation of nucleobase, nucleoside, nucleotide and nucleic acid metabolic process	4	5.97015	0.42015	ILMN_1735930, ILMN_2311537, ILMN_1718629, ILMN_1805466	52	624	13528	1.66765	1	0.987738	99.9701
GOTERM_BP_FAT	GO:0051173~positive regulation of nitrogen compound metabolic process	4	5.97015	0.440443	ILMN_1735930, ILMN_2311537, ILMN_1718629, ILMN_1805466	52	644	13528	1.61586	1	0.990249	99.9824
GOTERM_BP_FAT	GO:0010557~positive regulation of macromolecule biosynthetic process	4	5.97015	0.450497	ILMN_1735930, ILMN_2311537, ILMN_1718629, ILMN_1805466	52	654	13528	1.59116	1	0.991049	99.9866
GOTERM_BP_FAT	GO:0031328~positive regulation of cellular biosynthetic process	4	5.97015	0.481219	ILMN_1735930, ILMN_2311537, ILMN_1718629, ILMN_1805466	52	685	13528	1.51915	1	0.993157	99.9943
GOTERM_BP_FAT	GO:0009891~positive regulation of biosynthetic process	4	5.97015	0.49097	ILMN_1735930, ILMN_2311537, ILMN_1718629, ILMN_1805466	52	695	13528	1.49729	1	0.99252	99.9957
GOTERM_BP_FAT	GO:0045893~positive regulation of transcription, DNA-dependent	3	4.47761	0.541353	ILMN_2311537, ILMN_1718629, ILMN_1805466	52	477	13528	1.63619	1	0.994373	99.9991
GOTERM_BP_FAT	GO:0051254~positive regulation of RNA metabolic process	3	4.47761	0.545923	ILMN_2311537, ILMN_1718629, ILMN_1805466	52	481	13528	1.62258	1	0.994443	99.9992
UP_SEQ_FEATURE	mutagenesis site	8	11.9403	0.551899	ILMN_2309156, ILMN_1727156, ILMN_1787251, ILMN_1656057, ILMN_2311537, ILMN_1718629, ILMN_1769201, ILMN_2046470, ILMN_1803818, ILMN_1734276	66	2045	19113	1.13287	1	1	99.9975
GOTERM_MF_FAT	GO:0008134~transcription factor binding	3	4.47761	0.604108	ILMN_2311537, ILMN_1718629, ILMN_1769201	52	513	12983	1.46008	1	0.999448	99.9988
GOTERM_BP_FAT	GO:0010604~positive regulation of macromolecule metabolic process	4	5.97015	0.635285	ILMN_1735930, ILMN_2311537, ILMN_1718629, ILMN_1805466	52	857	13528	1.21425	1	0.99818	100
GOTERM_MF_FAT	GO:0043565~sequence-specific DNA binding	3	4.47761	0.696006	ILMN_2311537, ILMN_1805466, ILMN_1769201	52	607	12983	1.23397	1	0.999849	100
GOTERM_MF_FAT	GO:0030528~transcription regulator activity	6	8.95522	0.723672	ILMN_1735930, ILMN_2311537, ILMN_1718629, ILMN_1805466, ILMN_1769201, ILMN_1665832	52	1512	12983	0.990766	1	0.999841	100
GOTERM_MF_FAT	GO:0003700~transcription factor activity	4	5.97015	0.7478	ILMN_1735930, ILMN_2311537, ILMN_1805466, ILMN_1769201	52	975	12983	1.0243	1	0.999877	100
GOTERM_BP_FAT	GO:0006355~regulation of transcription, DNA-dependent	6	8.95522	0.816049	ILMN_1700081, ILMN_2311537, ILMN_1718629, ILMN_1805466, ILMN_1769201, ILMN_1665832	52	1773	13528	0.880385	1	0.999935	100
GOTERM_BP_FAT	GO:0051252~regulation of RNA metabolic process	6	8.95522	0.831517	ILMN_1700081, ILMN_2311537, ILMN_1718629, ILMN_1805466, ILMN_1769201, ILMN_1665832	52	1813	13528	0.860961	1	0.999957	100
GOTERM_CC_FAT	GO:0031981~nuclear lumen	5	7.46269	0.884378	ILMN_2396020, ILMN_1687978, ILMN_2311537, ILMN_1718629, ILMN_1805466	56	1450	12782	0.787069	1	0.999913	100
GOTERM_CC_FAT	GO:0005654~nucleoplasm	3	4.47761	0.90102	ILMN_2396020, ILMN_2311537, ILMN_1718629	56	882	12782	0.776361	1	0.99993	100
GOTERM_CC_FAT	GO:0031974~membrane-enclosed lumen	6	8.95522	0.917163	ILMN_1713829, ILMN_2396020, ILMN_1687978, ILMN_2311537, ILMN_1718629, ILMN_1805466	56	1856	12782	0.737877	1	0.999948	100
SP_PIR_KEYWORDS	transcription regulation	5	7.46269	0.927307	ILMN_1735930, ILMN_2311537, ILMN_1718629, ILMN_1805466, ILMN_1769201	67	2026	19235	0.708513	1	0.999999	100
SP_PIR_KEYWORDS	Transcription	5	7.46269	0.934857	ILMN_1735930, ILMN_2311537, ILMN_1718629, ILMN_1805466, ILMN_1769201	67	2071	19235	0.693118	1	0.999999	100
GOTERM_BP_FAT	GO:0045449~regulation of transcription	7	10.4478	0.945059	ILMN_1735930, ILMN_1700081, ILMN_2311537, ILMN_1718629, ILMN_1805466, ILMN_1769201, ILMN_1665832	52	2601	13528	0.700145	1	1	100
GOTERM_CC_FAT	GO:0070013~intracellular organelle lumen	5	7.46269	0.958316	ILMN_2396020, ILMN_1687978, ILMN_2311537, ILMN_1718629, ILMN_1805466	56	1779	12782	0.641512	1	0.999967	100
SP_PIR_KEYWORDS	dna-binding	4	5.97015	0.961404	ILMN_1735930, ILMN_2311537, ILMN_1805466, ILMN_1769201	67	1868	19235	0.614753	1	1	100
GOTERM_CC_FAT	GO:0043233~organelle lumen	5	7.46269	0.963614	ILMN_2396020, ILMN_1687978, ILMN_2311537, ILMN_1718629, ILMN_1805466	56	1820	12782	0.62706	1	0.999957	100
GOTERM_BP_FAT	GO:0006350~transcription	5	7.46269	0.966826	ILMN_1735930, ILMN_2311537, ILMN_1718629, ILMN_1805466, ILMN_1769201	52	2101	13528	0.619119	1	1	100
GOTERM_MF_FAT	GO:0003677~DNA binding	5	7.46269	0.988059	ILMN_2357134, ILMN_1735930, ILMN_2311537, ILMN_1805466, ILMN_1769201	52	2331	12983	0.535549	1	1	100
SP_PIR_KEYWORDS	nucleus	9	13.4328	0.988249	ILMN_1680689, ILMN_1735930, ILMN_1687978, ILMN_1801216, ILMN_2311537, ILMN_1718629, ILMN_1805466, ILMN_1769201, ILMN_1665832	67	4283	19235	0.60327	1	1	100
Annotation Cluster 24	Enrichment Score: 0.18671934843020327
Category	Term	Count	%	PValue	Genes	List Total	Pop Hits	Pop Total	Fold Enrichment	Bonferroni	Benjamini	FDR
GOTERM_BP_FAT	GO:0006461~protein complex assembly	3	4.47761	0.57269	ILMN_1705750, ILMN_2311537, ILMN_1707727	52	505	13528	1.54547	1	0.99535	99.9997
GOTERM_BP_FAT	GO:0070271~protein complex biogenesis	3	4.47761	0.57269	ILMN_1705750, ILMN_2311537, ILMN_1707727	52	505	13528	1.54547	1	0.99535	99.9997
GOTERM_BP_FAT	GO:0065003~macromolecular complex assembly	3	4.47761	0.722446	ILMN_1705750, ILMN_2311537, ILMN_1707727	52	665	13528	1.17363	1	0.999485	100
GOTERM_BP_FAT	GO:0043933~macromolecular complex subunit organization	3	4.47761	0.755924	ILMN_1705750, ILMN_2311537, ILMN_1707727	52	710	13528	1.09924	1	0.99974	100
Annotation Cluster 25	Enrichment Score: 0.17890538144484444
Category	Term	Count	%	PValue	Genes	List Total	Pop Hits	Pop Total	Fold Enrichment	Bonferroni	Benjamini	FDR
SP_PIR_KEYWORDS	membrane	25	37.3134	0.292585	ILMN_1700546, ILMN_1759787, ILMN_2309156, ILMN_1805175, ILMN_1743620, ILMN_1794863, ILMN_1760247, ILMN_1792978, ILMN_2396444, ILMN_2350574, ILMN_1734276, ILMN_1713829, ILMN_1769245, ILMN_1812297, ILMN_1687978, ILMN_1720623, ILMN_1761463, ILMN_1656938, ILMN_1651950, ILMN_1721770, ILMN_1706498, ILMN_2083946, ILMN_1800091, ILMN_1705403, ILMN_2308849, ILMN_1713751, ILMN_1699574, ILMN_2111932, ILMN_17…	67	6256	19235	1.14726	1	0.982987	98.4198
UP_SEQ_FEATURE	transmembrane region	18	26.8657	0.513627	ILMN_1656938, ILMN_1759787, ILMN_1700546, ILMN_1743620, ILMN_2309156, ILMN_1805175, ILMN_1651950, ILMN_1721770, ILMN_1706498, ILMN_1760247, ILMN_2083946, ILMN_1792978, ILMN_1800091, ILMN_2350574, ILMN_1734276, ILMN_1713829, ILMN_1769245, ILMN_1713751, ILMN_2308849, ILMN_1699574, ILMN_2111932, ILMN_1752478, ILMN_2111187	66	4911	19113	1.06142	1	1	99.9925
SP_PIR_KEYWORDS	transmembrane	18	26.8657	0.554203	ILMN_1656938, ILMN_1759787, ILMN_1700546, ILMN_1743620, ILMN_2309156, ILMN_1805175, ILMN_1651950, ILMN_1721770, ILMN_1706498, ILMN_1760247, ILMN_2083946, ILMN_1792978, ILMN_1800091, ILMN_2350574, ILMN_1734276, ILMN_1713829, ILMN_1769245, ILMN_1713751, ILMN_2308849, ILMN_1699574, ILMN_2111932, ILMN_1752478, ILMN_2111187	67	4973	19235	1.03913	1	0.999305	99.9938
UP_SEQ_FEATURE	topological domain:Extracellular	8	11.9403	0.835748	ILMN_1759787, ILMN_1805175, ILMN_1743620, ILMN_2309156, ILMN_1713751, ILMN_1760247, ILMN_1699574, ILMN_2083946, ILMN_1792978, ILMN_1800091, ILMN_1734276	66	2719	19113	0.852051	1	1	100
UP_SEQ_FEATURE	topological domain:Cytoplasmic	9	13.4328	0.907575	ILMN_1759787, ILMN_1651950, ILMN_1805175, ILMN_1743620, ILMN_2309156, ILMN_1713751, ILMN_1760247, ILMN_1699574, ILMN_2083946, ILMN_1792978, ILMN_1800091, ILMN_1734276	66	3374	19113	0.772471	1	1	100
GOTERM_CC_FAT	GO:0016021~integral to membrane	19	28.3582	0.92832	ILMN_1656938, ILMN_1759787, ILMN_1700546, ILMN_1743620, ILMN_2309156, ILMN_1805175, ILMN_1651950, ILMN_1721770, ILMN_1706498, ILMN_1760247, ILMN_2083946, ILMN_1792978, ILMN_1800091, ILMN_2396444, ILMN_2350574, ILMN_1734276, ILMN_1713829, ILMN_1769245, ILMN_1713751, ILMN_2308849, ILMN_1699574, ILMN_2111932, ILMN_1752478, ILMN_2111187	56	5297	12782	0.818718	1	0.999932	100
GOTERM_CC_FAT	GO:0031224~intrinsic to membrane	19	28.3582	0.953757	ILMN_1656938, ILMN_1759787, ILMN_1700546, ILMN_1743620, ILMN_2309156, ILMN_1805175, ILMN_1651950, ILMN_1721770, ILMN_1706498, ILMN_1760247, ILMN_2083946, ILMN_1792978, ILMN_1800091, ILMN_2396444, ILMN_2350574, ILMN_1734276, ILMN_1713829, ILMN_1769245, ILMN_1713751, ILMN_2308849, ILMN_1699574, ILMN_2111932, ILMN_1752478, ILMN_2111187	56	5485	12782	0.790656	1	0.999979	100
Annotation Cluster 26	Enrichment Score: 0.1452305532143048
Category	Term	Count	%	PValue	Genes	List Total	Pop Hits	Pop Total	Fold Enrichment	Bonferroni	Benjamini	FDR
GOTERM_CC_FAT	GO:0005856~cytoskeleton	7	10.4478	0.554113	ILMN_1678143, ILMN_2366445, ILMN_1681737, ILMN_1794863, ILMN_1684836, ILMN_1705814, ILMN_2041222, ILMN_1761322	56	1381	12782	1.15695	1	0.992553	99.985
GOTERM_CC_FAT	GO:0043232~intracellular non-membrane-bounded organelle	10	14.9254	0.813495	ILMN_1678143, ILMN_2366445, ILMN_1687978, ILMN_1681737, ILMN_1794863, ILMN_1684836, ILMN_1705814, ILMN_2041222, ILMN_2311537, ILMN_1805466, ILMN_1761322	56	2596	12782	0.879237	1	0.999679	100
GOTERM_CC_FAT	GO:0043228~non-membrane-bounded organelle	10	14.9254	0.813495	ILMN_1678143, ILMN_2366445, ILMN_1687978, ILMN_1681737, ILMN_1794863, ILMN_1684836, ILMN_1705814, ILMN_2041222, ILMN_2311537, ILMN_1805466, ILMN_1761322	56	2596	12782	0.879237	1	0.999679	100
Annotation Cluster 27	Enrichment Score: 0.13953494578416573
Category	Term	Count	%	PValue	Genes	List Total	Pop Hits	Pop Total	Fold Enrichment	Bonferroni	Benjamini	FDR
SP_PIR_KEYWORDS	endoplasmic reticulum	5	7.46269	0.228569	ILMN_1700546, ILMN_1812297, ILMN_1721770, ILMN_1727156, ILMN_2111187, ILMN_1705403	67	713	19235	2.01325	1	0.981135	95.538
SP_PIR_KEYWORDS	metal-binding	8	11.9403	0.901868	ILMN_1735930, ILMN_1663399, ILMN_1812297, ILMN_1721770, ILMN_1727156, ILMN_1713751, ILMN_1705750, ILMN_1705403	67	2972	19235	0.772785	1	0.999999	100
SP_PIR_KEYWORDS	zinc	4	5.97015	0.98468	ILMN_1735930, ILMN_1663399, ILMN_1721770, ILMN_1713751	67	2189	19235	0.524604	1	1	100
GOTERM_MF_FAT	GO:0046914~transition metal ion binding	6	8.95522	0.991459	ILMN_1735930, ILMN_1812297, ILMN_1721770, ILMN_1720623, ILMN_1713751, ILMN_1705403	52	2785	12983	0.537895	1	1	100
GOTERM_MF_FAT	GO:0008270~zinc ion binding	4	5.97015	0.996772	ILMN_1735930, ILMN_1721770, ILMN_1720623, ILMN_1713751	52	2311	12983	0.432147	1	1	100
Annotation Cluster 28	Enrichment Score: 0.13435361882335636
Category	Term	Count	%	PValue	Genes	List Total	Pop Hits	Pop Total	Fold Enrichment	Bonferroni	Benjamini	FDR
GOTERM_BP_FAT	GO:0012501~programmed cell death	3	4.47761	0.677417	ILMN_1687978, ILMN_1705750, ILMN_2396444	52	611	13528	1.27735	1	0.999032	100
GOTERM_BP_FAT	GO:0008219~cell death	3	4.47761	0.762198	ILMN_1687978, ILMN_1705750, ILMN_2396444	52	719	13528	1.08548	1	0.999759	100
GOTERM_BP_FAT	GO:0016265~death	3	4.47761	0.765624	ILMN_1687978, ILMN_1705750, ILMN_2396444	52	724	13528	1.07799	1	0.999761	100
Annotation Cluster 29	Enrichment Score: 0.031067724247793804
Category	Term	Count	%	PValue	Genes	List Total	Pop Hits	Pop Total	Fold Enrichment	Bonferroni	Benjamini	FDR
SP_PIR_KEYWORDS	transferase	6	8.95522	0.526292	ILMN_1798256, ILMN_2357134, ILMN_1651950, ILMN_1705750, ILMN_1792978, ILMN_1803818	67	1394	19235	1.23568	1	0.999211	99.9871
GOTERM_MF_FAT	GO:0032555~purine ribonucleotide binding	4	5.97015	0.9817	ILMN_2357134, ILMN_1705750, ILMN_2232463, ILMN_1803818	52	1836	12983	0.54395	1	1	100
GOTERM_MF_FAT	GO:0032553~ribonucleotide binding	4	5.97015	0.9817	ILMN_2357134, ILMN_1705750, ILMN_2232463, ILMN_1803818	52	1836	12983	0.54395	1	1	100
SP_PIR_KEYWORDS	nucleotide-binding	3	4.47761	0.982898	ILMN_2357134, ILMN_2232463, ILMN_1803818	67	1686	19235	0.510836	1	1	100
GOTERM_MF_FAT	GO:0000166~nucleotide binding	5	7.46269	0.984077	ILMN_2357134, ILMN_1705750, ILMN_1752478, ILMN_2232463, ILMN_1803818	52	2245	12983	0.556065	1	1	100
GOTERM_MF_FAT	GO:0005524~ATP binding	3	4.47761	0.98419	ILMN_2357134, ILMN_1705750, ILMN_1803818	52	1477	12983	0.507122	1	1	100
GOTERM_MF_FAT	GO:0032559~adenyl ribonucleotide binding	3	4.47761	0.985343	ILMN_2357134, ILMN_1705750, ILMN_1803818	52	1497	12983	0.500347	1	1	100
GOTERM_MF_FAT	GO:0017076~purine nucleotide binding	4	5.97015	0.986264	ILMN_2357134, ILMN_1705750, ILMN_2232463, ILMN_1803818	52	1918	12983	0.520695	1	1	100
GOTERM_MF_FAT	GO:0030554~adenyl nucleotide binding	3	4.47761	0.989203	ILMN_2357134, ILMN_1705750, ILMN_1803818	52	1577	12983	0.474965	1	1	100
GOTERM_MF_FAT	GO:0001883~purine nucleoside binding	3	4.47761	0.990158	ILMN_2357134, ILMN_1705750, ILMN_1803818	52	1601	12983	0.467845	1	1	100
GOTERM_MF_FAT	GO:0001882~nucleoside binding	3	4.47761	0.990568	ILMN_2357134, ILMN_1705750, ILMN_1803818	52	1612	12983	0.464652	1	1	100
Annotation Cluster 30	Enrichment Score: 0.02694530947724396
Category	Term	Count	%	PValue	Genes	List Total	Pop Hits	Pop Total	Fold Enrichment	Bonferroni	Benjamini	FDR
UP_SEQ_FEATURE	topological domain:Extracellular	8	11.9403	0.835748	ILMN_1759787, ILMN_1805175, ILMN_1743620, ILMN_2309156, ILMN_1713751, ILMN_1760247, ILMN_1699574, ILMN_2083946, ILMN_1792978, ILMN_1800091, ILMN_1734276	66	2719	19113	0.852051	1	1	100
GOTERM_CC_FAT	GO:0005887~integral to plasma membrane	3	4.47761	0.969216	ILMN_1759787, ILMN_1760247, ILMN_1792978	56	1188	12782	0.576389	1	0.999963	100
GOTERM_CC_FAT	GO:0031226~intrinsic to plasma membrane	3	4.47761	0.972351	ILMN_1759787, ILMN_1760247, ILMN_1792978	56	1215	12782	0.56358	1	0.999963	100
GOTERM_CC_FAT	GO:0044459~plasma membrane part	5	7.46269	0.990602	ILMN_1759787, ILMN_1794863, ILMN_1760247, ILMN_1713927, ILMN_1792978	56	2203	12782	0.518044	1	0.999996	100
