# Supplementary material for: Phenotypic Plasticity Determines Cancer Stem Cell Therapeutic Resistance in Oral Squamous Cell Carcinoma
Source: eBioMedicine. 2016 Jan 9;4:138–45. doi: 10.1016/j.ebiom.2016.01.007 (PMC4776071; doi:10.1016/j.ebiom.2016.01.007)
Supplement: Table S3 — Functional annotation clustering for genes upregulated in TGFβ and RA treated LM CD24 + fraction. [file mmc4.xls]

## Sheet: t2t_1A63A9E8EBB91412681714056
Functional annotation clustering for genes upregulated in TGFβ and RA treated LM CD24+ fraction
Annotation Cluster 1	Enrichment Score: 2.4380308946299305
Category	Term	Count	%	PValue	Genes	List Total	Pop Hits	Pop Total	Fold Enrichment	Bonferroni	Benjamini	FDR
GOTERM_CC_FAT	GO:0005856~cytoskeleton	21	18.1034	0.00125845	ILMN_1791726, ILMN_1681737, ILMN_1808501, ILMN_2172174, ILMN_1794863, ILMN_2223805, ILMN_1684836, ILMN_2041222, ILMN_1697733, ILMN_1742981, ILMN_1782439, ILMN_1698666, ILMN_1664922, ILMN_2308950, ILMN_1779147, ILMN_1810782, ILMN_1652777, ILMN_1668411, ILMN_1705814, ILMN_1811470, ILMN_1788283, ILMN_1696585, ILMN_2374425, ILMN_1771376	91	1381	12782	2.13591	0.183508	0.183508	1.51062
SP_PIR_KEYWORDS	cytoskeleton	12	10.3448	0.00139883	ILMN_1681737, ILMN_1808501, ILMN_2172174, ILMN_2223805, ILMN_1684836, ILMN_1662198, ILMN_1664922, ILMN_2308950, ILMN_1779147, ILMN_1810782, ILMN_1652777, ILMN_1811470, ILMN_1788283, ILMN_1696585	115	636	19235	3.15587	0.238878	0.238878	1.73206
GOTERM_CC_FAT	GO:0043232~intracellular non-membrane-bounded organelle	29	25	0.0100262	ILMN_1791726, ILMN_1742461, ILMN_1794863, ILMN_2172174, ILMN_2223805, ILMN_1684836, ILMN_2041222, ILMN_2311537, ILMN_2308950, ILMN_1664922, ILMN_1779147, ILMN_1652777, ILMN_1810782, ILMN_1687978, ILMN_1668411, ILMN_1788283, ILMN_2374425, ILMN_1771376, ILMN_1681737, ILMN_1808501, ILMN_1697733, ILMN_1742981, ILMN_1782439, ILMN_1697736, ILMN_1698666, ILMN_1662198, ILMN_1767658, ILMN_1673682, ILMN_17…	91	2596	12782	1.5691	0.80257	0.236922	11.468
GOTERM_CC_FAT	GO:0043228~non-membrane-bounded organelle	29	25	0.0100262	ILMN_1791726, ILMN_1742461, ILMN_1794863, ILMN_2172174, ILMN_2223805, ILMN_1684836, ILMN_2041222, ILMN_2311537, ILMN_2308950, ILMN_1664922, ILMN_1779147, ILMN_1652777, ILMN_1810782, ILMN_1687978, ILMN_1668411, ILMN_1788283, ILMN_2374425, ILMN_1771376, ILMN_1681737, ILMN_1808501, ILMN_1697733, ILMN_1742981, ILMN_1782439, ILMN_1697736, ILMN_1698666, ILMN_1662198, ILMN_1767658, ILMN_1673682, ILMN_17…	91	2596	12782	1.5691	0.80257	0.236922	11.468
Annotation Cluster 2	Enrichment Score: 1.8273223483722598
Category	Term	Count	%	PValue	Genes	List Total	Pop Hits	Pop Total	Fold Enrichment	Bonferroni	Benjamini	FDR
GOTERM_BP_FAT	GO:0051094~positive regulation of developmental process	7	6.03448	0.00601917	ILMN_1797009, ILMN_1700081, ILMN_2129572, ILMN_2172174, ILMN_1726245, ILMN_1801504, ILMN_2374425, ILMN_1707727	81	278	13528	4.20535	0.997598	0.371203	9.09692
GOTERM_BP_FAT	GO:0045766~positive regulation of angiogenesis	3	2.58621	0.010238	ILMN_1797009, ILMN_2129572, ILMN_1801504, ILMN_1707727	81	26	13528	19.2707	0.999966	0.41788	15.0044
GOTERM_BP_FAT	GO:0045765~regulation of angiogenesis	3	2.58621	0.0534909	ILMN_1797009, ILMN_2129572, ILMN_1801504, ILMN_1707727	81	63	13528	7.95297	1	0.666594	58.0409
Annotation Cluster 3	Enrichment Score: 1.6370156264763789
Category	Term	Count	%	PValue	Genes	List Total	Pop Hits	Pop Total	Fold Enrichment	Bonferroni	Benjamini	FDR
GOTERM_BP_FAT	GO:0042493~response to drug	9	7.75862	4.01011e-05	ILMN_1663399, ILMN_1665792, ILMN_2172174, ILMN_1726245, ILMN_1664371, ILMN_2139970, ILMN_2374425, ILMN_1771841, ILMN_1688480	81	216	13528	6.95885	0.0392699	0.0198316	0.0633317
KEGG_PATHWAY	hsa05200:Pathways in cancer	9	7.75862	0.00113492	ILMN_1701424, ILMN_1805175, ILMN_2083946, ILMN_1706519, ILMN_1688480, ILMN_1665792, ILMN_2184373, ILMN_1726245, ILMN_1653824, ILMN_1666733, ILMN_1801504, ILMN_2406035, ILMN_1688892, ILMN_2374425	35	328	5085	3.9865	0.0700979	0.0700979	1.14699
KEGG_PATHWAY	hsa05222:Small cell lung cancer	5	4.31034	0.0022033	ILMN_1701424, ILMN_1665792, ILMN_1653824, ILMN_2406035, ILMN_2374425, ILMN_1688892, ILMN_1706519, ILMN_1688480	35	84	5085	8.64796	0.131656	0.0681501	2.21589
GOTERM_BP_FAT	GO:0051412~response to corticosterone stimulus	3	2.58621	0.00392743	ILMN_2374425, ILMN_1771841, ILMN_1688480	81	16	13528	31.3148	0.980381	0.325054	6.02737
GOTERM_BP_FAT	GO:0014070~response to organic cyclic substance	5	4.31034	0.00570952	ILMN_1665792, ILMN_1726245, ILMN_2374425, ILMN_1771841, ILMN_1688480	81	121	13528	6.90134	0.996721	0.379158	8.64852
GOTERM_BP_FAT	GO:0051385~response to mineralocorticoid stimulus	3	2.58621	0.00612399	ILMN_2374425, ILMN_1771841, ILMN_1688480	81	20	13528	25.0519	0.997838	0.35489	9.24825
GOTERM_BP_FAT	GO:0033273~response to vitamin	4	3.44828	0.00697378	ILMN_1665792, ILMN_1685663, ILMN_2374425, ILMN_1688480	81	66	13528	10.122	0.99908	0.353997	10.4663
GOTERM_BP_FAT	GO:0007584~response to nutrient	5	4.31034	0.00947178	ILMN_1665792, ILMN_1726245, ILMN_1685663, ILMN_2374425, ILMN_1688480	81	140	13528	5.96473	0.999926	0.428368	13.9589
GOTERM_BP_FAT	GO:0009991~response to extracellular stimulus	6	5.17241	0.00973975	ILMN_1665792, ILMN_1726245, ILMN_1685663, ILMN_2374425, ILMN_1771841, ILMN_1688480	81	220	13528	4.55488	0.999943	0.419117	14.3259
GOTERM_BP_FAT	GO:0008284~positive regulation of cell proliferation	8	6.89655	0.011158	ILMN_1805175, ILMN_1665792, ILMN_1797009, ILMN_2129572, ILMN_2172174, ILMN_1726245, ILMN_2083946, ILMN_2314169, ILMN_1785699, ILMN_1771841, ILMN_1688480	81	414	13528	3.22729	0.999986	0.413618	16.2439
GOTERM_BP_FAT	GO:0009725~response to hormone stimulus	7	6.03448	0.0213974	ILMN_1663399, ILMN_1665792, ILMN_1726245, ILMN_1668411, ILMN_2374425, ILMN_1771841, ILMN_1688480	81	367	13528	3.18552	1	0.550804	28.9437
GOTERM_BP_FAT	GO:0031667~response to nutrient levels	5	4.31034	0.0292684	ILMN_1665792, ILMN_1726245, ILMN_1685663, ILMN_2374425, ILMN_1688480	81	197	13528	4.23889	1	0.582224	37.4544
GOTERM_BP_FAT	GO:0009719~response to endogenous stimulus	7	6.03448	0.0325756	ILMN_1663399, ILMN_1665792, ILMN_1726245, ILMN_1668411, ILMN_2374425, ILMN_1771841, ILMN_1688480	81	405	13528	2.88663	1	0.581323	40.7372
GOTERM_BP_FAT	GO:0001889~liver development	3	2.58621	0.0391874	ILMN_1665792, ILMN_2374425, ILMN_1688480	81	53	13528	9.45353	1	0.622448	46.822
GOTERM_BP_FAT	GO:0009612~response to mechanical stimulus	3	2.58621	0.0433026	ILMN_1665792, ILMN_1726245, ILMN_1771841	81	56	13528	8.94709	1	0.633987	50.3084
GOTERM_BP_FAT	GO:0010243~response to organic nitrogen	3	2.58621	0.0534909	ILMN_1665792, ILMN_2374425, ILMN_1688480	81	63	13528	7.95297	1	0.666594	58.0409
GOTERM_BP_FAT	GO:0051384~response to glucocorticoid stimulus	3	2.58621	0.0777676	ILMN_2374425, ILMN_1771841, ILMN_1688480	81	78	13528	6.42355	1	0.734424	72.1671
GOTERM_BP_FAT	GO:0034097~response to cytokine stimulus	3	2.58621	0.0794911	ILMN_1663399, ILMN_2374425, ILMN_1771841	81	79	13528	6.34224	1	0.725527	72.9775
GOTERM_BP_FAT	GO:0031960~response to corticosteroid stimulus	3	2.58621	0.0900772	ILMN_2374425, ILMN_1771841, ILMN_1688480	81	85	13528	5.89455	1	0.75524	77.4905
GOTERM_BP_FAT	GO:0048545~response to steroid hormone stimulus	4	3.44828	0.104991	ILMN_1726245, ILMN_2374425, ILMN_1771841, ILMN_1688480	81	192	13528	3.47942	1	0.790014	82.6626
GOTERM_BP_FAT	GO:0043627~response to estrogen stimulus	3	2.58621	0.12796	ILMN_1726245, ILMN_2374425, ILMN_1688480	81	105	13528	4.77178	1	0.822969	88.5023
GOTERM_BP_FAT	GO:0010033~response to organic substance	8	6.89655	0.133646	ILMN_1663399, ILMN_1665792, ILMN_1726245, ILMN_1668411, ILMN_2374425, ILMN_2098446, ILMN_1771841, ILMN_1688480	81	721	13528	1.85312	1	0.81844	89.6312
GOTERM_BP_FAT	GO:0019220~regulation of phosphate metabolic process	6	5.17241	0.159174	ILMN_2396020, ILMN_1805175, ILMN_1665792, ILMN_1726245, ILMN_2086105, ILMN_2083946, ILMN_1688480	81	485	13528	2.06613	1	0.841582	93.5355
GOTERM_BP_FAT	GO:0051174~regulation of phosphorus metabolic process	6	5.17241	0.159174	ILMN_2396020, ILMN_1805175, ILMN_1665792, ILMN_1726245, ILMN_2086105, ILMN_2083946, ILMN_1688480	81	485	13528	2.06613	1	0.841582	93.5355
GOTERM_BP_FAT	GO:0009628~response to abiotic stimulus	5	4.31034	0.173254	ILMN_1791726, ILMN_1665792, ILMN_1726245, ILMN_1771841, ILMN_1688480	81	368	13528	2.26919	1	0.859066	95.0493
GOTERM_MF_FAT	GO:0032403~protein complex binding	3	2.58621	0.340949	ILMN_1665792, ILMN_2374425, ILMN_1688480	81	196	12983	2.45333	1	0.985069	99.5433
Annotation Cluster 4	Enrichment Score: 1.6239690684031105
Category	Term	Count	%	PValue	Genes	List Total	Pop Hits	Pop Total	Fold Enrichment	Bonferroni	Benjamini	FDR
GOTERM_CC_FAT	GO:0005925~focal adhesion	5	4.31034	0.00577995	ILMN_1665792, ILMN_1810782, ILMN_1808501, ILMN_1668411, ILMN_2406035, ILMN_1696585, ILMN_1688892	91	102	12782	6.88537	0.606735	0.372891	6.76706
GOTERM_CC_FAT	GO:0005924~cell-substrate adherens junction	5	4.31034	0.00661485	ILMN_1665792, ILMN_1810782, ILMN_1808501, ILMN_1668411, ILMN_2406035, ILMN_1696585, ILMN_1688892	91	106	12782	6.62554	0.656486	0.234428	7.70905
GOTERM_CC_FAT	GO:0030055~cell-substrate junction	5	4.31034	0.00801141	ILMN_1665792, ILMN_1810782, ILMN_1808501, ILMN_1668411, ILMN_2406035, ILMN_1696585, ILMN_1688892	91	112	12782	6.2706	0.726111	0.228182	9.26525
GOTERM_CC_FAT	GO:0005912~adherens junction	5	4.31034	0.0237846	ILMN_1665792, ILMN_1810782, ILMN_1808501, ILMN_1668411, ILMN_2406035, ILMN_1696585, ILMN_1688892	91	155	12782	4.53102	0.979258	0.383964	25.2467
GOTERM_CC_FAT	GO:0070161~anchoring junction	5	4.31034	0.033121	ILMN_1665792, ILMN_1810782, ILMN_1808501, ILMN_1668411, ILMN_2406035, ILMN_1696585, ILMN_1688892	91	172	12782	4.08318	0.995585	0.452576	33.4447
GOTERM_CC_FAT	GO:0016323~basolateral plasma membrane	5	4.31034	0.0549787	ILMN_1665792, ILMN_1810782, ILMN_1808501, ILMN_1668411, ILMN_2406035, ILMN_1696585, ILMN_1688892	91	203	12782	3.45964	0.999889	0.562927	49.5171
GOTERM_CC_FAT	GO:0030054~cell junction	8	6.89655	0.0723889	ILMN_1665792, ILMN_1810782, ILMN_1794863, ILMN_1808501, ILMN_1668411, ILMN_1656248, ILMN_1713927, ILMN_2406035, ILMN_1696585, ILMN_1688892	91	518	12782	2.16929	0.999994	0.605688	59.6793
SP_PIR_KEYWORDS	cell adhesion	6	5.17241	0.106128	ILMN_1701424, ILMN_1672611, ILMN_1665792, ILMN_1653824, ILMN_1713927, ILMN_2406035, ILMN_1696585, ILMN_1688892, ILMN_1706519	115	422	19235	2.37812	1	0.887831	75.3498
Annotation Cluster 5	Enrichment Score: 1.6239579400143147
Category	Term	Count	%	PValue	Genes	List Total	Pop Hits	Pop Total	Fold Enrichment	Bonferroni	Benjamini	FDR
GOTERM_MF_FAT	GO:0017016~Ras GTPase binding	4	3.44828	0.0185665	ILMN_1652777, ILMN_1760280, ILMN_1720623, ILMN_1787251, ILMN_2046470	81	91	12983	7.04545	0.989277	0.530407	21.5115
GOTERM_MF_FAT	GO:0031267~small GTPase binding	4	3.44828	0.0243839	ILMN_1652777, ILMN_1760280, ILMN_1720623, ILMN_1787251, ILMN_2046470	81	101	12983	6.34788	0.997456	0.526099	27.3165
GOTERM_MF_FAT	GO:0051020~GTPase binding	4	3.44828	0.0296682	ILMN_1652777, ILMN_1760280, ILMN_1720623, ILMN_1787251, ILMN_2046470	81	109	12983	5.88198	0.999317	0.555062	32.2435
Annotation Cluster 6	Enrichment Score: 1.5606983449841956
Category	Term	Count	%	PValue	Genes	List Total	Pop Hits	Pop Total	Fold Enrichment	Bonferroni	Benjamini	FDR
UP_SEQ_FEATURE	signal peptide	32	27.5862	0.00363344	ILMN_1800540, ILMN_1805175, ILMN_1749868, ILMN_1703009, ILMN_2174127, ILMN_1692223, ILMN_1676213, ILMN_1706519, ILMN_2368773, ILMN_1665792, ILMN_2041190, ILMN_2184373, ILMN_1769245, ILMN_1726245, ILMN_1760849, ILMN_1653824, ILMN_1713927, ILMN_2314169, ILMN_1688892, ILMN_1707727, ILMN_1746013, ILMN_1701424, ILMN_2410612, ILMN_1721770, ILMN_1700081, ILMN_1656248, ILMN_1777261, ILMN_1697733, ILMN_20…	114	3250	19113	1.65079	0.82383	0.82383	5.07386
SP_PIR_KEYWORDS	signal	32	27.5862	0.00380499	ILMN_1800540, ILMN_1805175, ILMN_1749868, ILMN_1703009, ILMN_2174127, ILMN_1692223, ILMN_1676213, ILMN_1706519, ILMN_2368773, ILMN_1665792, ILMN_2041190, ILMN_2184373, ILMN_1769245, ILMN_1726245, ILMN_1760849, ILMN_1653824, ILMN_1713927, ILMN_2314169, ILMN_1688892, ILMN_1707727, ILMN_1746013, ILMN_1701424, ILMN_2410612, ILMN_1721770, ILMN_1700081, ILMN_1656248, ILMN_1777261, ILMN_1697733, ILMN_20…	115	3250	19235	1.64688	0.5245	0.219481	4.647
SP_PIR_KEYWORDS	Secreted	19	16.3793	0.0103977	ILMN_1805175, ILMN_1703009, ILMN_1676213, ILMN_1692223, ILMN_1706519, ILMN_2368773, ILMN_2184373, ILMN_1653824, ILMN_1713927, ILMN_2314169, ILMN_1707727, ILMN_1688892, ILMN_1701424, ILMN_1746013, ILMN_2410612, ILMN_1721770, ILMN_1700081, ILMN_1777261, ILMN_1697733, ILMN_1785699, ILMN_2083946, ILMN_1698666, ILMN_2044645, ILMN_1663399, ILMN_1683165, ILMN_1666733, ILMN_2406035, ILMN_1807169, ILMN_17…	115	1689	19235	1.88156	0.869731	0.334776	12.2311
UP_SEQ_FEATURE	disulfide bond	26	22.4138	0.0227048	ILMN_1800540, ILMN_1805175, ILMN_2174127, ILMN_1692223, ILMN_1676213, ILMN_1706519, ILMN_2368773, ILMN_2184373, ILMN_1665792, ILMN_2041190, ILMN_1726245, ILMN_1760849, ILMN_1653824, ILMN_1688892, ILMN_1707727, ILMN_1746013, ILMN_1701424, ILMN_1721770, ILMN_2410612, ILMN_1700081, ILMN_1656248, ILMN_1777261, ILMN_1697733, ILMN_2083946, ILMN_1698666, ILMN_2044645, ILMN_1663399, ILMN_1797009, ILMN_21…	114	2819	19113	1.54633	0.999983	0.974052	28.0023
SP_PIR_KEYWORDS	disulfide bond	26	22.4138	0.0348299	ILMN_1800540, ILMN_1805175, ILMN_2174127, ILMN_1692223, ILMN_1676213, ILMN_1706519, ILMN_2368773, ILMN_2184373, ILMN_1665792, ILMN_2041190, ILMN_1726245, ILMN_1760849, ILMN_1653824, ILMN_1688892, ILMN_1707727, ILMN_1746013, ILMN_1701424, ILMN_1721770, ILMN_2410612, ILMN_1700081, ILMN_1656248, ILMN_1777261, ILMN_1697733, ILMN_2083946, ILMN_1698666, ILMN_2044645, ILMN_1663399, ILMN_1797009, ILMN_21…	115	2924	19235	1.48727	0.999005	0.684045	35.757
GOTERM_CC_FAT	GO:0005576~extracellular region	21	18.1034	0.064726	ILMN_1805175, ILMN_1703009, ILMN_1676213, ILMN_1692223, ILMN_1706519, ILMN_2368773, ILMN_2184373, ILMN_1769245, ILMN_1653824, ILMN_1713927, ILMN_2314169, ILMN_1688892, ILMN_1707727, ILMN_1701424, ILMN_1746013, ILMN_1721770, ILMN_2410612, ILMN_1700081, ILMN_1777261, ILMN_1697733, ILMN_1785699, ILMN_2083946, ILMN_1698666, ILMN_2044645, ILMN_1663399, ILMN_1797009, ILMN_2129572, ILMN_1683165, ILMN_16…	91	2010	12782	1.46751	0.999979	0.59253	55.4635
SP_PIR_KEYWORDS	glycoprotein	31	26.7241	0.188127	ILMN_1800540, ILMN_1791726, ILMN_1805175, ILMN_1749868, ILMN_1703009, ILMN_2174127, ILMN_1692223, ILMN_1706519, ILMN_2041190, ILMN_1665792, ILMN_1726245, ILMN_1760849, ILMN_1653824, ILMN_1713927, ILMN_1688892, ILMN_1707727, ILMN_1656938, ILMN_1746013, ILMN_1701424, ILMN_1799028, ILMN_1721770, ILMN_2410612, ILMN_1700081, ILMN_1656248, ILMN_1664371, ILMN_1697733, ILMN_2083946, ILMN_1698666, ILMN_20…	115	4318	19235	1.20081	1	0.956114	92.5829
UP_SEQ_FEATURE	glycosylation site:N-linked (GlcNAc...)	29	25	0.236161	ILMN_1800540, ILMN_1791726, ILMN_1805175, ILMN_1749868, ILMN_1703009, ILMN_2174127, ILMN_1692223, ILMN_1706519, ILMN_2041190, ILMN_1665792, ILMN_1726245, ILMN_1760849, ILMN_1653824, ILMN_1688892, ILMN_1707727, ILMN_1656938, ILMN_1701424, ILMN_1799028, ILMN_1721770, ILMN_2410612, ILMN_1700081, ILMN_1656248, ILMN_1664371, ILMN_1697733, ILMN_2083946, ILMN_1698666, ILMN_2044645, ILMN_2095660, ILMN_16…	114	4129	19113	1.17754	1	1	97.88
Annotation Cluster 7	Enrichment Score: 1.5417860221098367
Category	Term	Count	%	PValue	Genes	List Total	Pop Hits	Pop Total	Fold Enrichment	Bonferroni	Benjamini	FDR
SP_PIR_KEYWORDS	actin-binding	7	6.03448	0.00355016	ILMN_1664922, ILMN_1779147, ILMN_1681737, ILMN_1778668, ILMN_1787251, ILMN_1788283, ILMN_2046470, ILMN_1782439	115	247	19235	4.74019	0.500183	0.293022	4.3421
GOTERM_BP_FAT	GO:0030036~actin cytoskeleton organization	6	5.17241	0.010856	ILMN_1664922, ILMN_1652777, ILMN_1681737, ILMN_1787251, ILMN_1811470, ILMN_2046470, ILMN_1782439	81	226	13528	4.43396	0.999982	0.420286	15.8389
GOTERM_BP_FAT	GO:0030029~actin filament-based process	6	5.17241	0.0140236	ILMN_1664922, ILMN_1652777, ILMN_1681737, ILMN_1787251, ILMN_1811470, ILMN_2046470, ILMN_1782439	81	241	13528	4.15798	0.999999	0.458505	19.9972
GOTERM_MF_FAT	GO:0003779~actin binding	7	6.03448	0.0151954	ILMN_1664922, ILMN_1779147, ILMN_1681737, ILMN_1778668, ILMN_1787251, ILMN_1788283, ILMN_2046470, ILMN_1782439	81	326	12983	3.44168	0.975412	0.604014	17.9548
INTERPRO	IPR001715:Calponin-like actin-binding	3	2.58621	0.0673817	ILMN_1664922, ILMN_1778668, ILMN_1782439	102	70	16659	6.99958	1	0.994067	60.5179
SMART	SM00033:CH	3	2.58621	0.0801994	ILMN_1664922, ILMN_1778668, ILMN_1782439	62	70	9079	6.27581	0.997763	0.869218	58.2134
GOTERM_MF_FAT	GO:0008092~cytoskeletal protein binding	7	6.03448	0.090234	ILMN_1664922, ILMN_1779147, ILMN_1681737, ILMN_1778668, ILMN_1787251, ILMN_1788283, ILMN_2046470, ILMN_1782439	81	504	12983	2.22617	1	0.851492	70.543
GOTERM_BP_FAT	GO:0007010~cytoskeleton organization	6	5.17241	0.115649	ILMN_1664922, ILMN_1652777, ILMN_1681737, ILMN_1787251, ILMN_1811470, ILMN_2046470, ILMN_1782439	81	436	13528	2.29834	1	0.805446	85.652
Annotation Cluster 8	Enrichment Score: 1.4900220912710664
Category	Term	Count	%	PValue	Genes	List Total	Pop Hits	Pop Total	Fold Enrichment	Bonferroni	Benjamini	FDR
KEGG_PATHWAY	hsa05222:Small cell lung cancer	5	4.31034	0.0022033	ILMN_1701424, ILMN_1665792, ILMN_1653824, ILMN_2406035, ILMN_2374425, ILMN_1688892, ILMN_1706519, ILMN_1688480	35	84	5085	8.64796	0.131656	0.0681501	2.21589
KEGG_PATHWAY	hsa04510:Focal adhesion	5	4.31034	0.0435042	ILMN_1701424, ILMN_1664922, ILMN_1665792, ILMN_1653824, ILMN_2406035, ILMN_1688892, ILMN_1706519, ILMN_1688480	35	201	5085	3.61407	0.941962	0.509173	36.3559
SP_PIR_KEYWORDS	cell adhesion	6	5.17241	0.106128	ILMN_1701424, ILMN_1672611, ILMN_1665792, ILMN_1653824, ILMN_1713927, ILMN_2406035, ILMN_1696585, ILMN_1688892, ILMN_1706519	115	422	19235	2.37812	1	0.887831	75.3498
KEGG_PATHWAY	hsa04512:ECM-receptor interaction	3	2.58621	0.107765	ILMN_1701424, ILMN_1665792, ILMN_1653824, ILMN_2406035, ILMN_1688892, ILMN_1706519	35	84	5085	5.18878	0.999323	0.647434	68.6008
Annotation Cluster 9	Enrichment Score: 1.4605022167885975
Category	Term	Count	%	PValue	Genes	List Total	Pop Hits	Pop Total	Fold Enrichment	Bonferroni	Benjamini	FDR
UP_SEQ_FEATURE	domain:Sushi 3	3	2.58621	0.0153083	ILMN_1800540, ILMN_1721770, ILMN_1676213	114	32	19113	15.7179	0.999363	0.974759	19.8026
UP_SEQ_FEATURE	domain:Sushi 2	3	2.58621	0.0278898	ILMN_1800540, ILMN_1721770, ILMN_1676213	114	44	19113	11.4312	0.999999	0.965717	33.2779
UP_SEQ_FEATURE	domain:Sushi 1	3	2.58621	0.0278898	ILMN_1800540, ILMN_1721770, ILMN_1676213	114	44	19113	11.4312	0.999999	0.965717	33.2779
SP_PIR_KEYWORDS	sushi	3	2.58621	0.0435737	ILMN_1800540, ILMN_1721770, ILMN_1676213	115	56	19235	8.9604	0.999831	0.710928	42.6554
INTERPRO	IPR000436:Sushi/SCR/CCP	3	2.58621	0.0453525	ILMN_1800540, ILMN_1721770, ILMN_1676213	102	56	16659	8.74947	0.999999	0.998911	46.1145
INTERPRO	IPR016060:Complement control module	3	2.58621	0.0468202	ILMN_1800540, ILMN_1721770, ILMN_1676213	102	57	16659	8.59598	0.999999	0.990898	47.2077
SMART	SM00032:CCP	3	2.58621	0.0542511	ILMN_1800540, ILMN_1721770, ILMN_1676213	62	56	9079	7.84476	0.982953	0.869437	44.1337
Annotation Cluster 10	Enrichment Score: 1.4451135715003476
Category	Term	Count	%	PValue	Genes	List Total	Pop Hits	Pop Total	Fold Enrichment	Bonferroni	Benjamini	FDR
GOTERM_BP_FAT	GO:0050927~positive regulation of positive chemotaxis	4	3.44828	0.000180239	ILMN_2184373, ILMN_2041190, ILMN_1665792, ILMN_1797009, ILMN_2129572, ILMN_1666733	81	19	13528	35.1605	0.164792	0.058259	0.284356
GOTERM_BP_FAT	GO:0050926~regulation of positive chemotaxis	4	3.44828	0.000180239	ILMN_2184373, ILMN_2041190, ILMN_1665792, ILMN_1797009, ILMN_2129572, ILMN_1666733	81	19	13528	35.1605	0.164792	0.058259	0.284356
GOTERM_BP_FAT	GO:0050921~positive regulation of chemotaxis	4	3.44828	0.000651325	ILMN_2184373, ILMN_2041190, ILMN_1665792, ILMN_1797009, ILMN_2129572, ILMN_1666733	81	29	13528	23.0362	0.478416	0.150172	1.024
GOTERM_BP_FAT	GO:0050920~regulation of chemotaxis	4	3.44828	0.000794447	ILMN_2184373, ILMN_2041190, ILMN_1665792, ILMN_1797009, ILMN_2129572, ILMN_1666733	81	31	13528	21.55	0.547952	0.146828	1.24769
GOTERM_BP_FAT	GO:0048520~positive regulation of behavior	4	3.44828	0.00104421	ILMN_2184373, ILMN_2041190, ILMN_1665792, ILMN_1797009, ILMN_2129572, ILMN_1666733	81	34	13528	19.6485	0.647856	0.138519	1.63693
GOTERM_BP_FAT	GO:0050795~regulation of behavior	4	3.44828	0.00251744	ILMN_2184373, ILMN_2041190, ILMN_1665792, ILMN_1797009, ILMN_2129572, ILMN_1666733	81	46	13528	14.5228	0.919387	0.244056	3.90375
GOTERM_BP_FAT	GO:0032103~positive regulation of response to external stimulus	4	3.44828	0.00640332	ILMN_2184373, ILMN_2041190, ILMN_1665792, ILMN_1797009, ILMN_2129572, ILMN_1666733	81	64	13528	10.4383	0.998367	0.348079	9.65034
GOTERM_BP_FAT	GO:0032101~regulation of response to external stimulus	5	4.31034	0.0145669	ILMN_2184373, ILMN_2041190, ILMN_1665792, ILMN_1797009, ILMN_2129572, ILMN_1726245, ILMN_1666733	81	159	13528	5.25196	1	0.457087	20.6908
GOTERM_BP_FAT	GO:0040017~positive regulation of locomotion	4	3.44828	0.0202656	ILMN_2184373, ILMN_2041190, ILMN_1665792, ILMN_1797009, ILMN_2129572, ILMN_1666733	81	98	13528	6.81683	1	0.544638	27.6343
GOTERM_BP_FAT	GO:0042060~wound healing	5	4.31034	0.0265249	ILMN_2041190, ILMN_1665792, ILMN_1797009, ILMN_2129572, ILMN_1726245, ILMN_2174127, ILMN_1735499	81	191	13528	4.37205	1	0.591476	34.6027
GOTERM_BP_FAT	GO:0040012~regulation of locomotion	5	4.31034	0.0269709	ILMN_2184373, ILMN_2041190, ILMN_1665792, ILMN_1797009, ILMN_2129572, ILMN_1666733, ILMN_2406035, ILMN_1688892	81	192	13528	4.34928	1	0.58567	35.0744
GOTERM_BP_FAT	GO:0048584~positive regulation of response to stimulus	5	4.31034	0.0511156	ILMN_1800540, ILMN_2184373, ILMN_2041190, ILMN_1665792, ILMN_1797009, ILMN_2129572, ILMN_1666733	81	236	13528	3.5384	1	0.67216	56.3461
GOTERM_BP_FAT	GO:0002684~positive regulation of immune system process	5	4.31034	0.0524246	ILMN_1800540, ILMN_2041190, ILMN_1665792, ILMN_2172174, ILMN_1726245	81	238	13528	3.50866	1	0.673957	57.2878
GOTERM_BP_FAT	GO:0030334~regulation of cell migration	4	3.44828	0.0784804	ILMN_2041190, ILMN_1665792, ILMN_1797009, ILMN_2129572, ILMN_2406035, ILMN_1688892	81	169	13528	3.95295	1	0.726383	72.505
GOTERM_BP_FAT	GO:0009611~response to wounding	7	6.03448	0.0933245	ILMN_1800540, ILMN_2184373, ILMN_2041190, ILMN_1665792, ILMN_1797009, ILMN_2129572, ILMN_1726245, ILMN_2174127, ILMN_1666733, ILMN_1735499	81	530	13528	2.20582	1	0.75791	78.7265
GOTERM_BP_FAT	GO:0030335~positive regulation of cell migration	3	2.58621	0.0973534	ILMN_2041190, ILMN_1665792, ILMN_1797009, ILMN_2129572	81	89	13528	5.62963	1	0.768167	80.1718
GOTERM_BP_FAT	GO:0051270~regulation of cell motion	4	3.44828	0.106216	ILMN_2041190, ILMN_1665792, ILMN_1797009, ILMN_2129572, ILMN_2406035, ILMN_1688892	81	193	13528	3.4614	1	0.789451	83.0337
GOTERM_BP_FAT	GO:0051272~positive regulation of cell motion	3	2.58621	0.114297	ILMN_2041190, ILMN_1665792, ILMN_1797009, ILMN_2129572	81	98	13528	5.11262	1	0.805738	85.3016
GOTERM_BP_FAT	GO:0007596~blood coagulation	3	2.58621	0.122057	ILMN_2041190, ILMN_1665792, ILMN_1797009, ILMN_2129572	81	102	13528	4.91213	1	0.81123	87.2092
GOTERM_BP_FAT	GO:0050817~coagulation	3	2.58621	0.122057	ILMN_2041190, ILMN_1665792, ILMN_1797009, ILMN_2129572	81	102	13528	4.91213	1	0.81123	87.2092
GOTERM_BP_FAT	GO:0007599~hemostasis	3	2.58621	0.13393	ILMN_2041190, ILMN_1665792, ILMN_1797009, ILMN_2129572	81	108	13528	4.63923	1	0.815471	89.6847
GOTERM_BP_FAT	GO:0050878~regulation of body fluid levels	3	2.58621	0.202903	ILMN_2041190, ILMN_1665792, ILMN_1797009, ILMN_2129572	81	141	13528	3.55345	1	0.882025	97.2196
GOTERM_BP_FAT	GO:0006952~defense response	6	5.17241	0.298715	ILMN_1800540, ILMN_2184373, ILMN_1797009, ILMN_2410612, ILMN_2129572, ILMN_1666733, ILMN_1788283, ILMN_1771841	81	615	13528	1.62939	1	0.951674	99.6323
GOTERM_BP_FAT	GO:0006954~inflammatory response	3	2.58621	0.576365	ILMN_1800540, ILMN_2184373, ILMN_1797009, ILMN_2129572, ILMN_1666733	81	325	13528	1.54165	1	0.996332	99.9999
GOTERM_CC_FAT	GO:0031226~intrinsic to plasma membrane	9	7.75862	0.632206	ILMN_1800540, ILMN_1791726, ILMN_2041190, ILMN_1665792, ILMN_1797009, ILMN_1672662, ILMN_2129572, ILMN_1726245, ILMN_2174127, ILMN_1735499, ILMN_1792978	91	1215	12782	1.04046	1	0.965089	99.9994
GOTERM_CC_FAT	GO:0005887~integral to plasma membrane	8	6.89655	0.742841	ILMN_1800540, ILMN_1791726, ILMN_2041190, ILMN_1665792, ILMN_1672662, ILMN_1726245, ILMN_2174127, ILMN_1735499, ILMN_1792978	91	1188	12782	0.945869	1	0.985076	100
GOTERM_BP_FAT	GO:0042592~homeostatic process	4	3.44828	0.828545	ILMN_1800540, ILMN_2041190, ILMN_1665792, ILMN_2314169, ILMN_1785699	81	751	13528	0.889546	1	0.999901	100
SP_PIR_KEYWORDS	receptor	7	6.03448	0.915579	ILMN_1791726, ILMN_2041190, ILMN_1665792, ILMN_1672662, ILMN_1726245, ILMN_2222074, ILMN_1760849	115	1583	19235	0.739625	1	0.999906	100
Annotation Cluster 11	Enrichment Score: 1.3666674406838288
Category	Term	Count	%	PValue	Genes	List Total	Pop Hits	Pop Total	Fold Enrichment	Bonferroni	Benjamini	FDR
GOTERM_BP_FAT	GO:0001649~osteoblast differentiation	3	2.58621	0.0255234	ILMN_1668411, ILMN_1685663, ILMN_2314169, ILMN_1785699	81	42	13528	11.9295	1	0.589612	33.5317
GOTERM_BP_FAT	GO:0001503~ossification	4	3.44828	0.0306462	ILMN_1672611, ILMN_1668411, ILMN_1685663, ILMN_2314169, ILMN_1785699	81	115	13528	5.80913	1	0.578416	38.8423
GOTERM_BP_FAT	GO:0060348~bone development	4	3.44828	0.0363333	ILMN_1672611, ILMN_1668411, ILMN_1685663, ILMN_2314169, ILMN_1785699	81	123	13528	5.4313	1	0.612492	44.271
GOTERM_BP_FAT	GO:0001501~skeletal system development	5	4.31034	0.120146	ILMN_1672611, ILMN_1726245, ILMN_1668411, ILMN_1685663, ILMN_2314169, ILMN_1785699	81	319	13528	2.61775	1	0.809988	86.7623
Annotation Cluster 12	Enrichment Score: 1.1779428623592672
Category	Term	Count	%	PValue	Genes	List Total	Pop Hits	Pop Total	Fold Enrichment	Bonferroni	Benjamini	FDR
GOTERM_BP_FAT	GO:0008284~positive regulation of cell proliferation	8	6.89655	0.011158	ILMN_1805175, ILMN_1665792, ILMN_1797009, ILMN_2129572, ILMN_2172174, ILMN_1726245, ILMN_2083946, ILMN_2314169, ILMN_1785699, ILMN_1771841, ILMN_1688480	81	414	13528	3.22729	0.999986	0.413618	16.2439
GOTERM_BP_FAT	GO:0045787~positive regulation of cell cycle	3	2.58621	0.0447088	ILMN_1805175, ILMN_2083946, ILMN_1771841, ILMN_1688480	81	57	13528	8.79012	1	0.637745	51.4498
GOTERM_BP_FAT	GO:0051726~regulation of cell cycle	3	2.58621	0.5864	ILMN_1805175, ILMN_2083946, ILMN_1771841, ILMN_1688480	81	331	13528	1.51371	1	0.996621	99.9999
Annotation Cluster 13	Enrichment Score: 1.1367372829755176
Category	Term	Count	%	PValue	Genes	List Total	Pop Hits	Pop Total	Fold Enrichment	Bonferroni	Benjamini	FDR
GOTERM_CC_FAT	GO:0005605~basal lamina	3	2.58621	0.00622507	ILMN_1701424, ILMN_1653824, ILMN_1713927, ILMN_2406035, ILMN_1688892, ILMN_1706519	91	17	12782	24.7873	0.63409	0.28475	7.27037
GOTERM_CC_FAT	GO:0031012~extracellular matrix	7	6.03448	0.0347395	ILMN_1701424, ILMN_1746013, ILMN_1663399, ILMN_1797009, ILMN_2129572, ILMN_1653824, ILMN_1713927, ILMN_2406035, ILMN_1688892, ILMN_1707727, ILMN_1706519	91	345	12782	2.84994	0.996629	0.434052	34.779
GOTERM_BP_FAT	GO:0007155~cell adhesion	9	7.75862	0.0543632	ILMN_1746013, ILMN_1701424, ILMN_2174127, ILMN_1706519, ILMN_1665792, ILMN_1672611, ILMN_1653824, ILMN_1713927, ILMN_1742789, ILMN_1696585, ILMN_2406035, ILMN_1688892, ILMN_1735499	81	700	13528	2.1473	1	0.665433	58.6476
GOTERM_BP_FAT	GO:0022610~biological adhesion	9	7.75862	0.054734	ILMN_1746013, ILMN_1701424, ILMN_2174127, ILMN_1706519, ILMN_1665792, ILMN_1672611, ILMN_1653824, ILMN_1713927, ILMN_1742789, ILMN_1696585, ILMN_2406035, ILMN_1688892, ILMN_1735499	81	701	13528	2.14424	1	0.660878	58.903
GOTERM_CC_FAT	GO:0005578~proteinaceous extracellular matrix	6	5.17241	0.0751672	ILMN_1701424, ILMN_1746013, ILMN_1663399, ILMN_1653824, ILMN_1713927, ILMN_2406035, ILMN_1688892, ILMN_1707727, ILMN_1706519	91	320	12782	2.63365	0.999997	0.592876	61.1151
GOTERM_CC_FAT	GO:0005604~basement membrane	3	2.58621	0.104522	ILMN_1701424, ILMN_1653824, ILMN_1713927, ILMN_2406035, ILMN_1688892, ILMN_1706519	91	78	12782	5.40237	1	0.694236	73.67
SP_PIR_KEYWORDS	cell adhesion	6	5.17241	0.106128	ILMN_1701424, ILMN_1672611, ILMN_1665792, ILMN_1653824, ILMN_1713927, ILMN_2406035, ILMN_1696585, ILMN_1688892, ILMN_1706519	115	422	19235	2.37812	1	0.887831	75.3498
SP_PIR_KEYWORDS	extracellular matrix	4	3.44828	0.172075	ILMN_1701424, ILMN_1746013, ILMN_1653824, ILMN_2406035, ILMN_1688892, ILMN_1707727, ILMN_1706519	115	241	19235	2.77611	1	0.953511	90.5297
GOTERM_CC_FAT	GO:0044420~extracellular matrix part	3	2.58621	0.199256	ILMN_1701424, ILMN_1653824, ILMN_1713927, ILMN_2406035, ILMN_1688892, ILMN_1706519	91	117	12782	3.60158	1	0.832844	93.1852
GOTERM_CC_FAT	GO:0044421~extracellular region part	10	8.62069	0.233292	ILMN_1701424, ILMN_1746013, ILMN_1805175, ILMN_2083946, ILMN_1785699, ILMN_1706519, ILMN_2184373, ILMN_1663399, ILMN_1797009, ILMN_2129572, ILMN_1653824, ILMN_1666733, ILMN_1713927, ILMN_2314169, ILMN_2406035, ILMN_1707727, ILMN_1688892	91	960	12782	1.46314	1	0.819276	95.9688
Annotation Cluster 14	Enrichment Score: 1.099300724685767
Category	Term	Count	%	PValue	Genes	List Total	Pop Hits	Pop Total	Fold Enrichment	Bonferroni	Benjamini	FDR
GOTERM_BP_FAT	GO:0008406~gonad development	4	3.44828	0.0286453	ILMN_1700081, ILMN_1718629, ILMN_2374425, ILMN_1688480	81	112	13528	5.96473	1	0.585148	36.8172
GOTERM_BP_FAT	GO:0048608~reproductive structure development	4	3.44828	0.0385966	ILMN_1700081, ILMN_1718629, ILMN_2374425, ILMN_1688480	81	126	13528	5.30198	1	0.625831	46.3032
GOTERM_BP_FAT	GO:0045137~development of primary sexual characteristics	4	3.44828	0.0393668	ILMN_1700081, ILMN_1718629, ILMN_2374425, ILMN_1688480	81	127	13528	5.26023	1	0.615302	46.9787
GOTERM_BP_FAT	GO:0008585~female gonad development	3	2.58621	0.0550099	ILMN_1700081, ILMN_1718629, ILMN_2374425	81	64	13528	7.8287	1	0.655787	59.0921
GOTERM_BP_FAT	GO:0042698~ovulation cycle	3	2.58621	0.0596569	ILMN_1663399, ILMN_1718629, ILMN_2374425	81	67	13528	7.47816	1	0.672823	62.157
GOTERM_BP_FAT	GO:0007548~sex differentiation	4	3.44828	0.0601476	ILMN_1700081, ILMN_1718629, ILMN_2374425, ILMN_1688480	81	151	13528	4.42417	1	0.669324	62.4678
GOTERM_BP_FAT	GO:0046545~development of primary female sexual characteristics	3	2.58621	0.0628277	ILMN_1700081, ILMN_1718629, ILMN_2374425	81	69	13528	7.26141	1	0.6793	64.1233
GOTERM_BP_FAT	GO:0046660~female sex differentiation	3	2.58621	0.0628277	ILMN_1700081, ILMN_1718629, ILMN_2374425	81	69	13528	7.26141	1	0.6793	64.1233
GOTERM_BP_FAT	GO:0048609~reproductive process in a multicellular organism	7	6.03448	0.0681154	ILMN_1680689, ILMN_1663399, ILMN_1812297, ILMN_1700081, ILMN_1718629, ILMN_2314169, ILMN_1785699, ILMN_2374425	81	487	13528	2.40059	1	0.703319	67.191
GOTERM_BP_FAT	GO:0032504~multicellular organism reproduction	7	6.03448	0.0681154	ILMN_1680689, ILMN_1663399, ILMN_1812297, ILMN_1700081, ILMN_1718629, ILMN_2314169, ILMN_1785699, ILMN_2374425	81	487	13528	2.40059	1	0.703319	67.191
GOTERM_BP_FAT	GO:0003006~reproductive developmental process	5	4.31034	0.06955	ILMN_1680689, ILMN_1700081, ILMN_1718629, ILMN_2374425, ILMN_1688480	81	262	13528	3.18726	1	0.704944	67.9799
GOTERM_BP_FAT	GO:0048511~rhythmic process	3	2.58621	0.17514	ILMN_1663399, ILMN_1718629, ILMN_2374425	81	128	13528	3.91435	1	0.856715	95.2247
GOTERM_BP_FAT	GO:0007276~gamete generation	4	3.44828	0.415006	ILMN_1680689, ILMN_1812297, ILMN_1700081, ILMN_1718629	81	395	13528	1.69126	1	0.981632	99.979
GOTERM_BP_FAT	GO:0019953~sexual reproduction	4	3.44828	0.511926	ILMN_1680689, ILMN_1812297, ILMN_1700081, ILMN_1718629	81	458	13528	1.45862	1	0.99158	99.9988
Annotation Cluster 15	Enrichment Score: 0.9416427623352683
Category	Term	Count	%	PValue	Genes	List Total	Pop Hits	Pop Total	Fold Enrichment	Bonferroni	Benjamini	FDR
GOTERM_BP_FAT	GO:0006766~vitamin metabolic process	5	4.31034	0.00100231	ILMN_1812297, ILMN_2172174, ILMN_1685663, ILMN_2139970, ILMN_1803818	81	75	13528	11.1342	0.632787	0.153774	1.57174
GOTERM_BP_FAT	GO:0006775~fat-soluble vitamin metabolic process	3	2.58621	0.0161955	ILMN_1812297, ILMN_1685663, ILMN_2139970	81	33	13528	15.1829	1	0.479242	22.7363
SP_PIR_KEYWORDS	iron	3	2.58621	0.505599	ILMN_1812297, ILMN_1685663, ILMN_1678669	115	285	19235	1.76064	1	0.992596	99.9848
GOTERM_MF_FAT	GO:0005506~iron ion binding	3	2.58621	0.569489	ILMN_1812297, ILMN_1685663, ILMN_1678669	81	308	12983	1.56121	1	0.997518	99.9981
SP_PIR_KEYWORDS	oxidoreductase	4	3.44828	0.651415	ILMN_1812297, ILMN_1685663, ILMN_2139970, ILMN_1678669	115	562	19235	1.19047	1	0.997182	99.9998
GOTERM_BP_FAT	GO:0055114~oxidation reduction	4	3.44828	0.735521	ILMN_1812297, ILMN_1685663, ILMN_2139970, ILMN_1678669	81	639	13528	1.04546	1	0.999402	100
Annotation Cluster 16	Enrichment Score: 0.9312953531183024
Category	Term	Count	%	PValue	Genes	List Total	Pop Hits	Pop Total	Fold Enrichment	Bonferroni	Benjamini	FDR
GOTERM_BP_FAT	GO:0030522~intracellular receptor-mediated signaling pathway	7	6.03448	5.14644e-06	ILMN_1812297, ILMN_2309156, ILMN_1668411, ILMN_1685663, ILMN_2174127, ILMN_1657823, ILMN_1718629, ILMN_1735499, ILMN_2374425, ILMN_1734276	81	75	13528	15.5878	0.00512811	0.00512811	0.00812988
GOTERM_BP_FAT	GO:0030521~androgen receptor signaling pathway	4	3.44828	0.0012354	ILMN_2309156, ILMN_1668411, ILMN_1657823, ILMN_1718629, ILMN_2374425, ILMN_1734276	81	36	13528	18.5569	0.709143	0.143041	1.9339
GOTERM_BP_FAT	GO:0030518~steroid hormone receptor signaling pathway	4	3.44828	0.00486387	ILMN_2309156, ILMN_1668411, ILMN_1657823, ILMN_1718629, ILMN_2374425, ILMN_1734276	81	58	13528	11.5181	0.992333	0.357768	7.41337
GOTERM_MF_FAT	GO:0050681~androgen receptor binding	3	2.58621	0.0110729	ILMN_1668411, ILMN_1718629, ILMN_2374425	81	26	12983	18.4943	0.93243	0.740059	13.4034
GOTERM_MF_FAT	GO:0035257~nuclear hormone receptor binding	4	3.44828	0.0118846	ILMN_1668411, ILMN_2311537, ILMN_1718629, ILMN_2374425	81	77	12983	8.32644	0.944607	0.6188	14.3175
GOTERM_MF_FAT	GO:0051427~hormone receptor binding	4	3.44828	0.0169918	ILMN_1668411, ILMN_2311537, ILMN_1718629, ILMN_2374425	81	88	12983	7.28563	0.984194	0.56372	19.8682
GOTERM_MF_FAT	GO:0035258~steroid hormone receptor binding	3	2.58621	0.02284	ILMN_1668411, ILMN_1718629, ILMN_2374425	81	38	12983	12.654	0.99627	0.550118	25.8158
GOTERM_MF_FAT	GO:0016563~transcription activator activity	7	6.03448	0.040589	ILMN_1735930, ILMN_1668411, ILMN_2311537, ILMN_1718629, ILMN_1801504, ILMN_2374425, ILMN_1771841	81	410	12983	2.73656	0.999956	0.633129	41.4644
GOTERM_BP_FAT	GO:0031328~positive regulation of cellular biosynthetic process	9	7.75862	0.0489959	ILMN_1735930, ILMN_1665792, ILMN_1668411, ILMN_2311537, ILMN_1718629, ILMN_2314169, ILMN_1785699, ILMN_1801504, ILMN_2374425, ILMN_1771841	81	685	13528	2.19432	1	0.664125	54.7799
GOTERM_BP_FAT	GO:0009891~positive regulation of biosynthetic process	9	7.75862	0.0525335	ILMN_1735930, ILMN_1665792, ILMN_1668411, ILMN_2311537, ILMN_1718629, ILMN_2314169, ILMN_1785699, ILMN_1801504, ILMN_2374425, ILMN_1771841	81	695	13528	2.16275	1	0.667195	57.3653
GOTERM_BP_FAT	GO:0045935~positive regulation of nucleobase, nucleoside, nucleotide and nucleic acid metabolic process	8	6.89655	0.0755594	ILMN_1735930, ILMN_1668411, ILMN_2311537, ILMN_1718629, ILMN_2314169, ILMN_1785699, ILMN_1801504, ILMN_2374425, ILMN_1771841	81	624	13528	2.14118	1	0.729675	71.0954
GOTERM_BP_FAT	GO:0051173~positive regulation of nitrogen compound metabolic process	8	6.89655	0.0860213	ILMN_1735930, ILMN_1668411, ILMN_2311537, ILMN_1718629, ILMN_2314169, ILMN_1785699, ILMN_1801504, ILMN_2374425, ILMN_1771841	81	644	13528	2.07469	1	0.749032	75.8521
GOTERM_BP_FAT	GO:0010557~positive regulation of macromolecule biosynthetic process	8	6.89655	0.0915522	ILMN_1735930, ILMN_1665792, ILMN_1668411, ILMN_2311537, ILMN_1718629, ILMN_1801504, ILMN_2374425, ILMN_1771841	81	654	13528	2.04296	1	0.756007	78.06
GOTERM_BP_FAT	GO:0045941~positive regulation of transcription	7	6.03448	0.116409	ILMN_1735930, ILMN_1668411, ILMN_2311537, ILMN_1718629, ILMN_1801504, ILMN_2374425, ILMN_1771841	81	564	13528	2.07285	1	0.803445	85.8456
GOTERM_BP_FAT	GO:0010628~positive regulation of gene expression	7	6.03448	0.128952	ILMN_1735930, ILMN_1668411, ILMN_2311537, ILMN_1718629, ILMN_1801504, ILMN_2374425, ILMN_1771841	81	581	13528	2.0122	1	0.821649	88.7072
GOTERM_BP_FAT	GO:0010604~positive regulation of macromolecule metabolic process	9	7.75862	0.133064	ILMN_1735930, ILMN_1665792, ILMN_1668411, ILMN_2311537, ILMN_1718629, ILMN_1801504, ILMN_2374425, ILMN_1771841, ILMN_1688480	81	857	13528	1.75392	1	0.82069	89.5205
GOTERM_MF_FAT	GO:0003713~transcription coactivator activity	4	3.44828	0.14537	ILMN_1668411, ILMN_2311537, ILMN_1718629, ILMN_2374425	81	214	12983	2.99596	1	0.933818	86.8699
GOTERM_BP_FAT	GO:0045893~positive regulation of transcription, DNA-dependent	6	5.17241	0.151644	ILMN_1668411, ILMN_2311537, ILMN_1718629, ILMN_1801504, ILMN_2374425, ILMN_1771841	81	477	13528	2.10078	1	0.83559	92.5579
GOTERM_BP_FAT	GO:0051254~positive regulation of RNA metabolic process	6	5.17241	0.15539	ILMN_1668411, ILMN_2311537, ILMN_1718629, ILMN_1801504, ILMN_2374425, ILMN_1771841	81	481	13528	2.08331	1	0.837015	93.0603
GOTERM_MF_FAT	GO:0003712~transcription cofactor activity	5	4.31034	0.185248	ILMN_1668411, ILMN_2311537, ILMN_1718629, ILMN_2374425, ILMN_1800697	81	363	12983	2.20777	1	0.96331	92.9197
GOTERM_MF_FAT	GO:0008134~transcription factor binding	6	5.17241	0.208964	ILMN_1668411, ILMN_2311537, ILMN_1718629, ILMN_1801504, ILMN_2374425, ILMN_1800697	81	513	12983	1.87467	1	0.971145	95.1667
GOTERM_BP_FAT	GO:0006357~regulation of transcription from RNA polymerase II promoter	6	5.17241	0.431131	ILMN_1786065, ILMN_1700081, ILMN_1668411, ILMN_1718629, ILMN_1801504, ILMN_1771841	81	727	13528	1.37837	1	0.983154	99.9865
GOTERM_MF_FAT	GO:0030528~transcription regulator activity	11	9.48276	0.45683	ILMN_1735930, ILMN_1786065, ILMN_1739222, ILMN_1668411, ILMN_1673682, ILMN_2311537, ILMN_1718629, ILMN_1801504, ILMN_2374425, ILMN_1771841, ILMN_1800697	81	1512	12983	1.16609	1	0.99579	99.9625
GOTERM_MF_FAT	GO:0003700~transcription factor activity	7	6.03448	0.562402	ILMN_1735930, ILMN_1786065, ILMN_1739222, ILMN_1673682, ILMN_2311537, ILMN_1801504, ILMN_1771841	81	975	12983	1.15076	1	0.997667	99.9977
SP_PIR_KEYWORDS	nucleus	26	22.4138	0.571212	ILMN_1737184, ILMN_2311537, ILMN_1718629, ILMN_1680689, ILMN_1797875, ILMN_1687978, ILMN_1779147, ILMN_1786065, ILMN_1668411, ILMN_2314169, ILMN_1801504, ILMN_2374425, ILMN_1755411, ILMN_1760280, ILMN_1785699, ILMN_1653856, ILMN_1697736, ILMN_1662198, ILMN_1767658, ILMN_1735930, ILMN_1807423, ILMN_1739222, ILMN_1673682, ILMN_2221564, ILMN_1792681, ILMN_1771841, ILMN_1800697	115	4283	19235	1.01536	1	0.995139	99.9974
GOTERM_BP_FAT	GO:0045944~positive regulation of transcription from RNA polymerase II promoter	3	2.58621	0.648871	ILMN_1718629, ILMN_1801504, ILMN_1771841	81	371	13528	1.3505	1	0.99809	100
GOTERM_MF_FAT	GO:0043565~sequence-specific DNA binding	4	3.44828	0.729109	ILMN_1739222, ILMN_1673682, ILMN_2311537, ILMN_1771841	81	607	12983	1.05624	1	0.999241	100
GOTERM_BP_FAT	GO:0006355~regulation of transcription, DNA-dependent	10	8.62069	0.737546	ILMN_1786065, ILMN_1700081, ILMN_1739222, ILMN_1668411, ILMN_1673682, ILMN_2311537, ILMN_1718629, ILMN_1801504, ILMN_2374425, ILMN_1771841	81	1773	13528	0.941976	1	0.999403	100
GOTERM_BP_FAT	GO:0051252~regulation of RNA metabolic process	10	8.62069	0.761826	ILMN_1786065, ILMN_1700081, ILMN_1739222, ILMN_1668411, ILMN_1673682, ILMN_2311537, ILMN_1718629, ILMN_1801504, ILMN_2374425, ILMN_1771841	81	1813	13528	0.921193	1	0.999603	100
GOTERM_BP_FAT	GO:0045449~regulation of transcription	13	11.2069	0.867144	ILMN_1700081, ILMN_1737184, ILMN_1718629, ILMN_2311537, ILMN_1785699, ILMN_1735930, ILMN_1786065, ILMN_1739222, ILMN_1673682, ILMN_1668411, ILMN_1801504, ILMN_2314169, ILMN_2374425, ILMN_1771841	81	2601	13528	0.834741	1	0.999968	100
GOTERM_CC_FAT	GO:0044451~nucleoplasm part	3	2.58621	0.907199	ILMN_1673682, ILMN_2311537, ILMN_1718629	91	555	12782	0.759252	1	0.998787	100
GOTERM_BP_FAT	GO:0006350~transcription	9	7.75862	0.943546	ILMN_1735930, ILMN_1786065, ILMN_1737184, ILMN_1668411, ILMN_1673682, ILMN_2311537, ILMN_1718629, ILMN_1801504, ILMN_1771841	81	2101	13528	0.715427	1	0.999999	100
SP_PIR_KEYWORDS	transcription regulation	8	6.89655	0.962739	ILMN_1735930, ILMN_1786065, ILMN_1737184, ILMN_1668411, ILMN_1673682, ILMN_2311537, ILMN_1718629, ILMN_1801504	115	2026	19235	0.660458	1	0.999991	100
SP_PIR_KEYWORDS	Transcription	8	6.89655	0.968455	ILMN_1735930, ILMN_1786065, ILMN_1737184, ILMN_1668411, ILMN_1673682, ILMN_2311537, ILMN_1718629, ILMN_1801504	115	2071	19235	0.646107	1	0.999994	100
SP_PIR_KEYWORDS	dna-binding	6	5.17241	0.988968	ILMN_1735930, ILMN_1786065, ILMN_1739222, ILMN_2311537, ILMN_1801504, ILMN_1771841	115	1868	19235	0.53724	1	1	100
GOTERM_MF_FAT	GO:0003677~DNA binding	8	6.89655	0.993502	ILMN_1735930, ILMN_1786065, ILMN_1739222, ILMN_1673682, ILMN_1651365, ILMN_2311537, ILMN_1801504, ILMN_1771841	81	2331	12983	0.550095	1	1	100
Annotation Cluster 17	Enrichment Score: 0.8136000131062734
Category	Term	Count	%	PValue	Genes	List Total	Pop Hits	Pop Total	Fold Enrichment	Bonferroni	Benjamini	FDR
GOTERM_BP_FAT	GO:0001525~angiogenesis	4	3.44828	0.0573146	ILMN_1805175, ILMN_2184373, ILMN_1726245, ILMN_1666733, ILMN_2083946, ILMN_1707727	81	148	13528	4.51385	1	0.664428	60.6401
GOTERM_BP_FAT	GO:0048514~blood vessel morphogenesis	4	3.44828	0.129193	ILMN_1805175, ILMN_2184373, ILMN_1726245, ILMN_1666733, ILMN_2083946, ILMN_1707727	81	211	13528	3.16611	1	0.818433	88.7564
GOTERM_BP_FAT	GO:0001568~blood vessel development	4	3.44828	0.176751	ILMN_1805175, ILMN_2184373, ILMN_1726245, ILMN_1666733, ILMN_2083946, ILMN_1707727	81	245	13528	2.72673	1	0.85673	95.3699
GOTERM_BP_FAT	GO:0001944~vasculature development	4	3.44828	0.18561	ILMN_1805175, ILMN_2184373, ILMN_1726245, ILMN_1666733, ILMN_2083946, ILMN_1707727	81	251	13528	2.66155	1	0.86613	96.0974
GOTERM_CC_FAT	GO:0005615~extracellular space	7	6.03448	0.351991	ILMN_1701424, ILMN_1805175, ILMN_1785699, ILMN_2083946, ILMN_1706519, ILMN_2184373, ILMN_1663399, ILMN_1797009, ILMN_2129572, ILMN_1653824, ILMN_1666733, ILMN_2314169, ILMN_1707727	91	685	12782	1.43537	1	0.879568	99.4722
Annotation Cluster 18	Enrichment Score: 0.7392307238033569
Category	Term	Count	%	PValue	Genes	List Total	Pop Hits	Pop Total	Fold Enrichment	Bonferroni	Benjamini	FDR
GOTERM_CC_FAT	GO:0030017~sarcomere	3	2.58621	0.15154	ILMN_1664922, ILMN_1663399, ILMN_1668411	91	98	12782	4.29984	1	0.808639	86.2812
GOTERM_CC_FAT	GO:0030016~myofibril	3	2.58621	0.183963	ILMN_1664922, ILMN_1663399, ILMN_1668411	91	111	12782	3.79626	1	0.83771	91.4342
GOTERM_CC_FAT	GO:0044449~contractile fiber part	3	2.58621	0.189042	ILMN_1664922, ILMN_1663399, ILMN_1668411	91	113	12782	3.72907	1	0.830613	92.0568
GOTERM_CC_FAT	GO:0043292~contractile fiber	3	2.58621	0.209537	ILMN_1664922, ILMN_1663399, ILMN_1668411	91	121	12782	3.48252	1	0.835149	94.1706
Annotation Cluster 19	Enrichment Score: 0.715344859253132
Category	Term	Count	%	PValue	Genes	List Total	Pop Hits	Pop Total	Fold Enrichment	Bonferroni	Benjamini	FDR
GOTERM_BP_FAT	GO:0070271~protein complex biogenesis	7	6.03448	0.0781165	ILMN_1791726, ILMN_1797875, ILMN_1742981, ILMN_1742789, ILMN_2311537, ILMN_1678669, ILMN_1707727	81	505	13528	2.31502	1	0.730332	72.3329
GOTERM_BP_FAT	GO:0006461~protein complex assembly	7	6.03448	0.0781165	ILMN_1791726, ILMN_1797875, ILMN_1742981, ILMN_1742789, ILMN_2311537, ILMN_1678669, ILMN_1707727	81	505	13528	2.31502	1	0.730332	72.3329
GOTERM_BP_FAT	GO:0065003~macromolecular complex assembly	7	6.03448	0.199694	ILMN_1791726, ILMN_1797875, ILMN_1742981, ILMN_1742789, ILMN_2311537, ILMN_1678669, ILMN_1707727	81	665	13528	1.75802	1	0.879898	97.0374
GOTERM_BP_FAT	GO:0043933~macromolecular complex subunit organization	7	6.03448	0.242606	ILMN_1791726, ILMN_1797875, ILMN_1742981, ILMN_1742789, ILMN_2311537, ILMN_1678669, ILMN_1707727	81	710	13528	1.6466	1	0.919827	98.7596
GOTERM_BP_FAT	GO:0051259~protein oligomerization	3	2.58621	0.274981	ILMN_1797875, ILMN_1678669, ILMN_1707727	81	174	13528	2.87952	1	0.943197	99.3779
GOTERM_BP_FAT	GO:0034621~cellular macromolecular complex subunit organization	3	2.58621	0.627881	ILMN_1791726, ILMN_1742981, ILMN_2311537	81	357	13528	1.40347	1	0.997748	100
Annotation Cluster 20	Enrichment Score: 0.7035014097935977
Category	Term	Count	%	PValue	Genes	List Total	Pop Hits	Pop Total	Fold Enrichment	Bonferroni	Benjamini	FDR
GOTERM_BP_FAT	GO:0008284~positive regulation of cell proliferation	8	6.89655	0.011158	ILMN_1805175, ILMN_1665792, ILMN_1797009, ILMN_2129572, ILMN_2172174, ILMN_1726245, ILMN_2083946, ILMN_2314169, ILMN_1785699, ILMN_1771841, ILMN_1688480	81	414	13528	3.22729	0.999986	0.413618	16.2439
GOTERM_BP_FAT	GO:0032101~regulation of response to external stimulus	5	4.31034	0.0145669	ILMN_2184373, ILMN_2041190, ILMN_1665792, ILMN_1797009, ILMN_2129572, ILMN_1726245, ILMN_1666733	81	159	13528	5.25196	1	0.457087	20.6908
GOTERM_BP_FAT	GO:0042060~wound healing	5	4.31034	0.0265249	ILMN_2041190, ILMN_1665792, ILMN_1797009, ILMN_2129572, ILMN_1726245, ILMN_2174127, ILMN_1735499	81	191	13528	4.37205	1	0.591476	34.6027
GOTERM_BP_FAT	GO:0042127~regulation of cell proliferation	10	8.62069	0.0421944	ILMN_1805175, ILMN_2172174, ILMN_1737184, ILMN_2083946, ILMN_1785699, ILMN_1688480, ILMN_1665792, ILMN_2184373, ILMN_1797009, ILMN_1726245, ILMN_2129572, ILMN_1666733, ILMN_2314169, ILMN_1771841	81	787	13528	2.12214	1	0.632696	49.3912
KEGG_PATHWAY	hsa05212:Pancreatic cancer	3	2.58621	0.0829759	ILMN_1805175, ILMN_1726245, ILMN_2083946, ILMN_1688480	35	72	5085	6.05357	0.996088	0.670031	58.5213
GOTERM_BP_FAT	GO:0043085~positive regulation of catalytic activity	7	6.03448	0.0870587	ILMN_1805175, ILMN_1665792, ILMN_1797009, ILMN_2129572, ILMN_1726245, ILMN_2083946, ILMN_2314169, ILMN_1785699, ILMN_2098446, ILMN_1688480	81	520	13528	2.24824	1	0.748088	76.2815
GOTERM_BP_FAT	GO:0009611~response to wounding	7	6.03448	0.0933245	ILMN_1800540, ILMN_2184373, ILMN_2041190, ILMN_1665792, ILMN_1797009, ILMN_2129572, ILMN_1726245, ILMN_2174127, ILMN_1666733, ILMN_1735499	81	530	13528	2.20582	1	0.75791	78.7265
GOTERM_BP_FAT	GO:0044093~positive regulation of molecular function	7	6.03448	0.132763	ILMN_1805175, ILMN_1665792, ILMN_1797009, ILMN_2129572, ILMN_1726245, ILMN_2083946, ILMN_2314169, ILMN_1785699, ILMN_2098446, ILMN_1688480	81	586	13528	1.99503	1	0.823666	89.463
GOTERM_BP_FAT	GO:0045859~regulation of protein kinase activity	5	4.31034	0.147359	ILMN_2396020, ILMN_1805175, ILMN_1726245, ILMN_2086105, ILMN_2083946, ILMN_1688480	81	345	13528	2.42047	1	0.832941	91.9413
GOTERM_BP_FAT	GO:0019220~regulation of phosphate metabolic process	6	5.17241	0.159174	ILMN_2396020, ILMN_1805175, ILMN_1665792, ILMN_1726245, ILMN_2086105, ILMN_2083946, ILMN_1688480	81	485	13528	2.06613	1	0.841582	93.5355
GOTERM_BP_FAT	GO:0051174~regulation of phosphorus metabolic process	6	5.17241	0.159174	ILMN_2396020, ILMN_1805175, ILMN_1665792, ILMN_1726245, ILMN_2086105, ILMN_2083946, ILMN_1688480	81	485	13528	2.06613	1	0.841582	93.5355
GOTERM_BP_FAT	GO:0043549~regulation of kinase activity	5	4.31034	0.160672	ILMN_2396020, ILMN_1805175, ILMN_1726245, ILMN_2086105, ILMN_2083946, ILMN_1688480	81	357	13528	2.33911	1	0.84148	93.7151
GOTERM_BP_FAT	GO:0051338~regulation of transferase activity	5	4.31034	0.177915	ILMN_2396020, ILMN_1805175, ILMN_1726245, ILMN_2086105, ILMN_2083946, ILMN_1688480	81	372	13528	2.24479	1	0.855976	95.4722
GOTERM_BP_FAT	GO:0043405~regulation of MAP kinase activity	3	2.58621	0.202903	ILMN_2396020, ILMN_1805175, ILMN_2086105, ILMN_2083946	81	141	13528	3.55345	1	0.882025	97.2196
GOTERM_CC_FAT	GO:0009986~cell surface	5	4.31034	0.22979	ILMN_1805175, ILMN_1665792, ILMN_1797009, ILMN_2129572, ILMN_1726245, ILMN_2174127, ILMN_2083946, ILMN_1735499	91	348	12782	2.01813	1	0.839209	95.7405
GOTERM_BP_FAT	GO:0051345~positive regulation of hydrolase activity	3	2.58621	0.285954	ILMN_1665792, ILMN_1797009, ILMN_2129572, ILMN_2098446	81	179	13528	2.79909	1	0.947739	99.5111
GOTERM_BP_FAT	GO:0042325~regulation of phosphorylation	5	4.31034	0.297069	ILMN_2396020, ILMN_1805175, ILMN_1726245, ILMN_2086105, ILMN_2083946, ILMN_1688480	81	466	13528	1.79198	1	0.95196	99.6184
GOTERM_BP_FAT	GO:0010647~positive regulation of cell communication	4	3.44828	0.30834	ILMN_1805175, ILMN_1665792, ILMN_1797009, ILMN_1672662, ILMN_2129572, ILMN_2083946	81	329	13528	2.03055	1	0.95472	99.7044
GOTERM_BP_FAT	GO:0051336~regulation of hydrolase activity	4	3.44828	0.321337	ILMN_1665792, ILMN_1797009, ILMN_2129572, ILMN_1707727, ILMN_2098446	81	337	13528	1.98234	1	0.957076	99.781
GOTERM_CC_FAT	GO:0009897~external side of plasma membrane	3	2.58621	0.336996	ILMN_1665792, ILMN_1797009, ILMN_2129572, ILMN_1726245	91	170	12782	2.47873	1	0.873526	99.3041
GOTERM_BP_FAT	GO:0045860~positive regulation of protein kinase activity	3	2.58621	0.381054	ILMN_1805175, ILMN_1726245, ILMN_2083946, ILMN_1688480	81	223	13528	2.2468	1	0.974228	99.9489
GOTERM_BP_FAT	GO:0033674~positive regulation of kinase activity	3	2.58621	0.397853	ILMN_1805175, ILMN_1726245, ILMN_2083946, ILMN_1688480	81	231	13528	2.16899	1	0.978485	99.9669
GOTERM_BP_FAT	GO:0051347~positive regulation of transferase activity	3	2.58621	0.416504	ILMN_1805175, ILMN_1726245, ILMN_2083946, ILMN_1688480	81	240	13528	2.08765	1	0.981436	99.9799
GOTERM_BP_FAT	GO:0006793~phosphorus metabolic process	6	5.17241	0.690905	ILMN_2396020, ILMN_1805175, ILMN_1672662, ILMN_1726245, ILMN_2222074, ILMN_2083946, ILMN_1688480	81	973	13528	1.02988	1	0.998724	100
GOTERM_BP_FAT	GO:0006796~phosphate metabolic process	6	5.17241	0.690905	ILMN_2396020, ILMN_1805175, ILMN_1672662, ILMN_1726245, ILMN_2222074, ILMN_2083946, ILMN_1688480	81	973	13528	1.02988	1	0.998724	100
SP_PIR_KEYWORDS	transmembrane protein	4	3.44828	0.737685	ILMN_1797875, ILMN_1805175, ILMN_1665792, ILMN_1797009, ILMN_2129572, ILMN_2083946	115	642	19235	1.04212	1	0.998279	100
GOTERM_MF_FAT	GO:0004672~protein kinase activity	3	2.58621	0.893355	ILMN_1805175, ILMN_1726245, ILMN_2083946, ILMN_1688480	81	606	12983	0.793485	1	0.99999	100
GOTERM_BP_FAT	GO:0006468~protein amino acid phosphorylation	3	2.58621	0.910487	ILMN_1805175, ILMN_1726245, ILMN_2083946, ILMN_1688480	81	667	13528	0.75118	1	0.999995	100
GOTERM_BP_FAT	GO:0016310~phosphorylation	3	2.58621	0.954483	ILMN_1805175, ILMN_1726245, ILMN_2083946, ILMN_1688480	81	800	13528	0.626296	1	1	100
Annotation Cluster 21	Enrichment Score: 0.6576596424462601
Category	Term	Count	%	PValue	Genes	List Total	Pop Hits	Pop Total	Fold Enrichment	Bonferroni	Benjamini	FDR
GOTERM_BP_FAT	GO:0009108~coenzyme biosynthetic process	3	2.58621	0.0628277	ILMN_2172174, ILMN_1772521, ILMN_1803818	81	69	13528	7.26141	1	0.6793	64.1233
GOTERM_BP_FAT	GO:0051188~cofactor biosynthetic process	3	2.58621	0.112378	ILMN_2172174, ILMN_1772521, ILMN_1803818	81	97	13528	5.16533	1	0.80434	84.7903
GOTERM_BP_FAT	GO:0006732~coenzyme metabolic process	3	2.58621	0.22895	ILMN_2172174, ILMN_1772521, ILMN_1803818	81	153	13528	3.27475	1	0.911743	98.355
GOTERM_BP_FAT	GO:0051186~cofactor metabolic process	3	2.58621	0.320934	ILMN_2172174, ILMN_1772521, ILMN_1803818	81	195	13528	2.56942	1	0.957965	99.7789
GOTERM_MF_FAT	GO:0001882~nucleoside binding	5	4.31034	0.992457	ILMN_2172174, ILMN_1726245, ILMN_1772521, ILMN_1801504, ILMN_1803818	81	1612	12983	0.497159	1	1	100
Annotation Cluster 22	Enrichment Score: 0.5942549908688921
Category	Term	Count	%	PValue	Genes	List Total	Pop Hits	Pop Total	Fold Enrichment	Bonferroni	Benjamini	FDR
GOTERM_CC_FAT	GO:0019717~synaptosome	4	3.44828	0.0220247	ILMN_1810782, ILMN_1794863, ILMN_1808501, ILMN_1757627, ILMN_1771841	91	85	12782	6.60995	0.97228	0.400842	23.6013
GOTERM_CC_FAT	GO:0000267~cell fraction	11	9.48276	0.230168	ILMN_1800540, ILMN_1701424, ILMN_2396020, ILMN_1808501, ILMN_1794863, ILMN_1656248, ILMN_1662198, ILMN_1706519, ILMN_1812297, ILMN_1810782, ILMN_2222074, ILMN_1653824, ILMN_1757627, ILMN_1771841	91	1083	12782	1.42666	1	0.827055	95.7656
SP_PIR_KEYWORDS	cell junction	4	3.44828	0.422328	ILMN_1810782, ILMN_1794863, ILMN_1808501, ILMN_1656248, ILMN_1696585	115	399	19235	1.6768	1	0.983684	99.894
GOTERM_CC_FAT	GO:0045202~synapse	4	3.44828	0.458323	ILMN_1810782, ILMN_1794863, ILMN_1808501, ILMN_1782439, ILMN_1771841	91	355	12782	1.58267	1	0.925544	99.9395
GOTERM_CC_FAT	GO:0005624~membrane fraction	7	6.03448	0.508605	ILMN_1701424, ILMN_1812297, ILMN_1810782, ILMN_1794863, ILMN_1808501, ILMN_1656248, ILMN_1653824, ILMN_1757627, ILMN_1706519, ILMN_1771841	91	809	12782	1.21537	1	0.938581	99.9814
GOTERM_CC_FAT	GO:0005626~insoluble fraction	7	6.03448	0.544896	ILMN_1701424, ILMN_1812297, ILMN_1810782, ILMN_1794863, ILMN_1808501, ILMN_1656248, ILMN_1653824, ILMN_1757627, ILMN_1706519, ILMN_1771841	91	839	12782	1.17191	1	0.940187	99.9926
Annotation Cluster 23	Enrichment Score: 0.5350117310047197
Category	Term	Count	%	PValue	Genes	List Total	Pop Hits	Pop Total	Fold Enrichment	Bonferroni	Benjamini	FDR
GOTERM_BP_FAT	GO:0007049~cell cycle	8	6.89655	0.174342	ILMN_1791726, ILMN_1767658, ILMN_1812297, ILMN_2184373, ILMN_1786065, ILMN_1666733, ILMN_2385161, ILMN_1691535, ILMN_2374425, ILMN_1688480	81	776	13528	1.72178	1	0.858136	95.1512
GOTERM_BP_FAT	GO:0022403~cell cycle phase	5	4.31034	0.229205	ILMN_1791726, ILMN_1767658, ILMN_1812297, ILMN_2374425, ILMN_1688480	81	414	13528	2.01706	1	0.910012	98.3636
GOTERM_BP_FAT	GO:0022402~cell cycle process	6	5.17241	0.241923	ILMN_1791726, ILMN_1767658, ILMN_1812297, ILMN_2184373, ILMN_1666733, ILMN_2374425, ILMN_1688480	81	565	13528	1.77358	1	0.921013	98.7418
GOTERM_BP_FAT	GO:0000278~mitotic cell cycle	4	3.44828	0.3749	ILMN_1791726, ILMN_1767658, ILMN_2374425, ILMN_1688480	81	370	13528	1.80554	1	0.972963	99.9402
GOTERM_BP_FAT	GO:0000279~M phase	3	2.58621	0.583074	ILMN_1791726, ILMN_1767658, ILMN_1812297	81	329	13528	1.52291	1	0.99657	99.9999
Annotation Cluster 24	Enrichment Score: 0.47020983844272934
Category	Term	Count	%	PValue	Genes	List Total	Pop Hits	Pop Total	Fold Enrichment	Bonferroni	Benjamini	FDR
GOTERM_MF_FAT	GO:0001871~pattern binding	3	2.58621	0.245273	ILMN_1701424, ILMN_1726245, ILMN_1653824, ILMN_1807169, ILMN_1706519	81	154	12983	3.12241	1	0.966791	97.3667
GOTERM_MF_FAT	GO:0030247~polysaccharide binding	3	2.58621	0.245273	ILMN_1701424, ILMN_1726245, ILMN_1653824, ILMN_1807169, ILMN_1706519	81	154	12983	3.12241	1	0.966791	97.3667
GOTERM_MF_FAT	GO:0030246~carbohydrate binding	3	2.58621	0.64576	ILMN_1701424, ILMN_1726245, ILMN_1653824, ILMN_1807169, ILMN_1706519	81	354	12983	1.35834	1	0.998403	99.9999
Annotation Cluster 25	Enrichment Score: 0.4398384820520111
Category	Term	Count	%	PValue	Genes	List Total	Pop Hits	Pop Total	Fold Enrichment	Bonferroni	Benjamini	FDR
GOTERM_BP_FAT	GO:0009165~nucleotide biosynthetic process	3	2.58621	0.301291	ILMN_2172174, ILMN_1678669, ILMN_1803818	81	186	13528	2.69375	1	0.951939	99.6531
GOTERM_BP_FAT	GO:0034404~nucleobase, nucleoside and nucleotide biosynthetic process	3	2.58621	0.316578	ILMN_2172174, ILMN_1678669, ILMN_1803818	81	193	13528	2.59605	1	0.956832	99.7554
GOTERM_BP_FAT	GO:0034654~nucleobase, nucleoside, nucleotide and nucleic acid biosynthetic process	3	2.58621	0.316578	ILMN_2172174, ILMN_1678669, ILMN_1803818	81	193	13528	2.59605	1	0.956832	99.7554
GOTERM_BP_FAT	GO:0044271~nitrogen compound biosynthetic process	3	2.58621	0.576365	ILMN_2172174, ILMN_1678669, ILMN_1803818	81	325	13528	1.54165	1	0.996332	99.9999
Annotation Cluster 26	Enrichment Score: 0.42430102369478306
Category	Term	Count	%	PValue	Genes	List Total	Pop Hits	Pop Total	Fold Enrichment	Bonferroni	Benjamini	FDR
SP_PIR_KEYWORDS	ubl conjugation	7	6.03448	0.136679	ILMN_1779147, ILMN_1810782, ILMN_1786065, ILMN_1808501, ILMN_2385161, ILMN_1691535, ILMN_1662198, ILMN_1688480, ILMN_1800697	115	588	19235	1.9912	1	0.926123	84.03
SP_PIR_KEYWORDS	DNA damage	3	2.58621	0.343411	ILMN_1786065, ILMN_2385161, ILMN_1691535, ILMN_1688480	115	205	19235	2.44772	1	0.989512	99.4758
GOTERM_BP_FAT	GO:0006974~response to DNA damage stimulus	3	2.58621	0.651793	ILMN_1786065, ILMN_2385161, ILMN_1691535, ILMN_1688480	81	373	13528	1.34326	1	0.998043	100
GOTERM_BP_FAT	GO:0033554~cellular response to stress	4	3.44828	0.656404	ILMN_1786065, ILMN_1739222, ILMN_2385161, ILMN_1691535, ILMN_1688480	81	566	13528	1.1803	1	0.998052	100
Annotation Cluster 27	Enrichment Score: 0.3708098702469413
Category	Term	Count	%	PValue	Genes	List Total	Pop Hits	Pop Total	Fold Enrichment	Bonferroni	Benjamini	FDR
UP_SEQ_FEATURE	lipid moiety-binding region:S-palmitoyl cysteine	3	2.58621	0.290198	ILMN_1791726, ILMN_1805175, ILMN_1797009, ILMN_2129572, ILMN_2083946	114	181	19113	2.77886	1	1	99.2578
SP_PIR_KEYWORDS	palmitate	3	2.58621	0.360583	ILMN_1791726, ILMN_1805175, ILMN_1797009, ILMN_2129572, ILMN_2083946	115	213	19235	2.35579	1	0.984276	99.6235
SP_PIR_KEYWORDS	lipoprotein	4	3.44828	0.737685	ILMN_1800540, ILMN_1791726, ILMN_1805175, ILMN_1797009, ILMN_2129572, ILMN_2083946	115	642	19235	1.04212	1	0.998279	100
Annotation Cluster 28	Enrichment Score: 0.35998288749720486
Category	Term	Count	%	PValue	Genes	List Total	Pop Hits	Pop Total	Fold Enrichment	Bonferroni	Benjamini	FDR
GOTERM_MF_FAT	GO:0046983~protein dimerization activity	6	5.17241	0.241633	ILMN_1665792, ILMN_1726245, ILMN_1772521, ILMN_1801504, ILMN_2139970, ILMN_1771841	81	542	12983	1.77436	1	0.970485	97.1978
GOTERM_MF_FAT	GO:0042802~identical protein binding	5	4.31034	0.560734	ILMN_1665792, ILMN_1668411, ILMN_1772521, ILMN_1801504, ILMN_2139970	81	640	12983	1.25222	1	0.998013	99.9976
GOTERM_MF_FAT	GO:0042803~protein homodimerization activity	3	2.58621	0.613958	ILMN_1772521, ILMN_1801504, ILMN_2139970	81	334	12983	1.43968	1	0.998021	99.9995
Annotation Cluster 29	Enrichment Score: 0.32229397189361514
Category	Term	Count	%	PValue	Genes	List Total	Pop Hits	Pop Total	Fold Enrichment	Bonferroni	Benjamini	FDR
SP_PIR_KEYWORDS	metalloprotease	3	2.58621	0.225385	ILMN_1721770, ILMN_1682799, ILMN_1713751	115	151	19235	3.32306	1	0.963849	95.8736
GOTERM_MF_FAT	GO:0008237~metallopeptidase activity	3	2.58621	0.311528	ILMN_1721770, ILMN_1682799, ILMN_1713751	81	183	12983	2.62761	1	0.983528	99.1969
GOTERM_MF_FAT	GO:0008233~peptidase activity	5	4.31034	0.47425	ILMN_2041190, ILMN_1721770, ILMN_1682799, ILMN_1713751, ILMN_1807169	81	574	12983	1.3962	1	0.996139	99.9754
SP_PIR_KEYWORDS	Protease	4	3.44828	0.549899	ILMN_2041190, ILMN_1721770, ILMN_1682799, ILMN_1713751	115	484	19235	1.38232	1	0.995335	99.9953
GOTERM_MF_FAT	GO:0070011~peptidase activity, acting on L-amino acid peptides	4	3.44828	0.663571	ILMN_1721770, ILMN_1682799, ILMN_1713751, ILMN_1807169	81	549	12983	1.16782	1	0.998627	99.9999
SP_PIR_KEYWORDS	hydrolase	6	5.17241	0.958598	ILMN_2396020, ILMN_1721770, ILMN_1682799, ILMN_2222074, ILMN_1713751, ILMN_1697736	115	1555	19235	0.64538	1	0.99999	100
Annotation Cluster 30	Enrichment Score: 0.3164341243844504
Category	Term	Count	%	PValue	Genes	List Total	Pop Hits	Pop Total	Fold Enrichment	Bonferroni	Benjamini	FDR
GOTERM_CC_FAT	GO:0031981~nuclear lumen	13	11.2069	0.321086	ILMN_1742461, ILMN_2396020, ILMN_1808501, ILMN_1718629, ILMN_2311537, ILMN_1697736, ILMN_1688480, ILMN_1767658, ILMN_1779147, ILMN_1810782, ILMN_1687978, ILMN_1673682, ILMN_2221564, ILMN_2374425	91	1450	12782	1.25931	1	0.874857	99.0731
GOTERM_CC_FAT	GO:0005730~nucleolus	7	6.03448	0.368517	ILMN_1742461, ILMN_1767658, ILMN_1687978, ILMN_1810782, ILMN_1808501, ILMN_1673682, ILMN_2221564, ILMN_1697736	91	698	12782	1.40864	1	0.879312	99.6138
GOTERM_CC_FAT	GO:0070013~intracellular organelle lumen	14	12.069	0.488579	ILMN_1742461, ILMN_2396020, ILMN_1808501, ILMN_1718629, ILMN_2311537, ILMN_1697736, ILMN_1688480, ILMN_1767658, ILMN_1779147, ILMN_1810782, ILMN_1687978, ILMN_1673682, ILMN_2221564, ILMN_2228035, ILMN_2374425	91	1779	12782	1.10537	1	0.932728	99.9698
GOTERM_CC_FAT	GO:0043233~organelle lumen	14	12.069	0.523714	ILMN_1742461, ILMN_2396020, ILMN_1808501, ILMN_1718629, ILMN_2311537, ILMN_1697736, ILMN_1688480, ILMN_1767658, ILMN_1779147, ILMN_1810782, ILMN_1687978, ILMN_1673682, ILMN_2221564, ILMN_2228035, ILMN_2374425	91	1820	12782	1.08047	1	0.937788	99.9872
GOTERM_CC_FAT	GO:0031974~membrane-enclosed lumen	14	12.069	0.554062	ILMN_1742461, ILMN_2396020, ILMN_1808501, ILMN_1718629, ILMN_2311537, ILMN_1697736, ILMN_1688480, ILMN_1767658, ILMN_1779147, ILMN_1810782, ILMN_1687978, ILMN_1673682, ILMN_2221564, ILMN_2228035, ILMN_2374425	91	1856	12782	1.05952	1	0.940781	99.9942
GOTERM_CC_FAT	GO:0005654~nucleoplasm	6	5.17241	0.752885	ILMN_2396020, ILMN_1673682, ILMN_2311537, ILMN_1718629, ILMN_2374425, ILMN_1688480	91	882	12782	0.955521	1	0.985685	100
Annotation Cluster 31	Enrichment Score: 0.3144600039105304
Category	Term	Count	%	PValue	Genes	List Total	Pop Hits	Pop Total	Fold Enrichment	Bonferroni	Benjamini	FDR
GOTERM_BP_FAT	GO:0042981~regulation of apoptosis	7	6.03448	0.339513	ILMN_1687978, ILMN_1797009, ILMN_2129572, ILMN_2139970, ILMN_1707727, ILMN_2098446, ILMN_1771841, ILMN_1771376	81	804	13528	1.45409	1	0.964621	99.8574
GOTERM_BP_FAT	GO:0043067~regulation of programmed cell death	7	6.03448	0.348039	ILMN_1687978, ILMN_1797009, ILMN_2129572, ILMN_2139970, ILMN_1707727, ILMN_2098446, ILMN_1771841, ILMN_1771376	81	812	13528	1.43976	1	0.967246	99.8838
GOTERM_BP_FAT	GO:0010941~regulation of cell death	7	6.03448	0.351243	ILMN_1687978, ILMN_1797009, ILMN_2129572, ILMN_2139970, ILMN_1707727, ILMN_2098446, ILMN_1771841, ILMN_1771376	81	815	13528	1.43446	1	0.966748	99.8925
SP_PIR_KEYWORDS	Apoptosis	4	3.44828	0.393687	ILMN_1687978, ILMN_1810782, ILMN_1808501, ILMN_2098446, ILMN_1771376	115	381	19235	1.75602	1	0.985624	99.8061
GOTERM_BP_FAT	GO:0043065~positive regulation of apoptosis	4	3.44828	0.469755	ILMN_1687978, ILMN_2139970, ILMN_2098446, ILMN_1771841	81	430	13528	1.5536	1	0.989534	99.9956
GOTERM_BP_FAT	GO:0043068~positive regulation of programmed cell death	4	3.44828	0.47435	ILMN_1687978, ILMN_2139970, ILMN_2098446, ILMN_1771841	81	433	13528	1.54284	1	0.989502	99.9961
GOTERM_BP_FAT	GO:0010942~positive regulation of cell death	4	3.44828	0.477404	ILMN_1687978, ILMN_2139970, ILMN_2098446, ILMN_1771841	81	435	13528	1.53575	1	0.989257	99.9965
GOTERM_BP_FAT	GO:0006915~apoptosis	5	4.31034	0.479319	ILMN_1687978, ILMN_1797009, ILMN_1810782, ILMN_2129572, ILMN_1808501, ILMN_2098446, ILMN_1771376	81	602	13528	1.38715	1	0.98885	99.9967
GOTERM_BP_FAT	GO:0012501~programmed cell death	5	4.31034	0.490964	ILMN_1687978, ILMN_1797009, ILMN_1810782, ILMN_2129572, ILMN_1808501, ILMN_2098446, ILMN_1771376	81	611	13528	1.36671	1	0.989515	99.9977
GOTERM_BP_FAT	GO:0008219~cell death	5	4.31034	0.621053	ILMN_1687978, ILMN_1797009, ILMN_1810782, ILMN_2129572, ILMN_1808501, ILMN_2098446, ILMN_1771376	81	719	13528	1.16142	1	0.997918	100
GOTERM_BP_FAT	GO:0043066~negative regulation of apoptosis	3	2.58621	0.623261	ILMN_1797009, ILMN_2129572, ILMN_1707727, ILMN_1771376	81	354	13528	1.41536	1	0.997914	100
GOTERM_BP_FAT	GO:0016265~death	5	4.31034	0.62657	ILMN_1687978, ILMN_1797009, ILMN_1810782, ILMN_2129572, ILMN_1808501, ILMN_2098446, ILMN_1771376	81	724	13528	1.1534	1	0.997867	100
GOTERM_BP_FAT	GO:0043069~negative regulation of programmed cell death	3	2.58621	0.630937	ILMN_1797009, ILMN_2129572, ILMN_1707727, ILMN_1771376	81	359	13528	1.39565	1	0.997778	100
GOTERM_BP_FAT	GO:0060548~negative regulation of cell death	3	2.58621	0.632458	ILMN_1797009, ILMN_2129572, ILMN_1707727, ILMN_1771376	81	360	13528	1.39177	1	0.997751	100
Annotation Cluster 32	Enrichment Score: 0.29454903358327844
Category	Term	Count	%	PValue	Genes	List Total	Pop Hits	Pop Total	Fold Enrichment	Bonferroni	Benjamini	FDR
GOTERM_BP_FAT	GO:0006508~proteolysis	9	7.75862	0.2837	ILMN_1800540, ILMN_1779147, ILMN_1797009, ILMN_1721770, ILMN_1786065, ILMN_2129572, ILMN_1682799, ILMN_1713751, ILMN_2385161, ILMN_1691535, ILMN_1807169	81	1054	13528	1.4261	1	0.947648	99.4862
SP_PIR_KEYWORDS	ubl conjugation pathway	5	4.31034	0.356537	ILMN_2309156, ILMN_1779147, ILMN_1786065, ILMN_1682799, ILMN_2385161, ILMN_1657823, ILMN_1691535, ILMN_1734276	115	509	19235	1.64303	1	0.986414	99.5926
GOTERM_BP_FAT	GO:0051603~proteolysis involved in cellular protein catabolic process	5	4.31034	0.476718	ILMN_1779147, ILMN_1786065, ILMN_1682799, ILMN_1713751, ILMN_2385161, ILMN_1691535	81	600	13528	1.39177	1	0.989499	99.9964
GOTERM_BP_FAT	GO:0044257~cellular protein catabolic process	5	4.31034	0.480618	ILMN_1779147, ILMN_1786065, ILMN_1682799, ILMN_1713751, ILMN_2385161, ILMN_1691535	81	603	13528	1.38485	1	0.988696	99.9968
GOTERM_BP_FAT	GO:0030163~protein catabolic process	5	4.31034	0.505057	ILMN_1779147, ILMN_1786065, ILMN_1682799, ILMN_1713751, ILMN_2385161, ILMN_1691535	81	622	13528	1.34254	1	0.991045	99.9985
GOTERM_BP_FAT	GO:0044265~cellular macromolecule catabolic process	5	4.31034	0.627667	ILMN_1779147, ILMN_1786065, ILMN_1682799, ILMN_1713751, ILMN_2385161, ILMN_1691535	81	725	13528	1.15181	1	0.997824	100
GOTERM_BP_FAT	GO:0019941~modification-dependent protein catabolic process	4	3.44828	0.665821	ILMN_1779147, ILMN_1786065, ILMN_1682799, ILMN_2385161, ILMN_1691535	81	574	13528	1.16385	1	0.998217	100
GOTERM_BP_FAT	GO:0043632~modification-dependent macromolecule catabolic process	4	3.44828	0.665821	ILMN_1779147, ILMN_1786065, ILMN_1682799, ILMN_2385161, ILMN_1691535	81	574	13528	1.16385	1	0.998217	100
GOTERM_BP_FAT	GO:0009057~macromolecule catabolic process	5	4.31034	0.685881	ILMN_1779147, ILMN_1786065, ILMN_1682799, ILMN_1713751, ILMN_2385161, ILMN_1691535	81	781	13528	1.06922	1	0.998654	100
Annotation Cluster 33	Enrichment Score: 0.28127727511749745
Category	Term	Count	%	PValue	Genes	List Total	Pop Hits	Pop Total	Fold Enrichment	Bonferroni	Benjamini	FDR
SP_PIR_KEYWORDS	glycoprotein	31	26.7241	0.188127	ILMN_1800540, ILMN_1791726, ILMN_1805175, ILMN_1749868, ILMN_1703009, ILMN_2174127, ILMN_1692223, ILMN_1706519, ILMN_2041190, ILMN_1665792, ILMN_1726245, ILMN_1760849, ILMN_1653824, ILMN_1713927, ILMN_1688892, ILMN_1707727, ILMN_1656938, ILMN_1746013, ILMN_1701424, ILMN_1799028, ILMN_1721770, ILMN_2410612, ILMN_1700081, ILMN_1656248, ILMN_1664371, ILMN_1697733, ILMN_2083946, ILMN_1698666, ILMN_20…	115	4318	19235	1.20081	1	0.956114	92.5829
UP_SEQ_FEATURE	glycosylation site:N-linked (GlcNAc...)	29	25	0.236161	ILMN_1800540, ILMN_1791726, ILMN_1805175, ILMN_1749868, ILMN_1703009, ILMN_2174127, ILMN_1692223, ILMN_1706519, ILMN_2041190, ILMN_1665792, ILMN_1726245, ILMN_1760849, ILMN_1653824, ILMN_1688892, ILMN_1707727, ILMN_1656938, ILMN_1701424, ILMN_1799028, ILMN_1721770, ILMN_2410612, ILMN_1700081, ILMN_1656248, ILMN_1664371, ILMN_1697733, ILMN_2083946, ILMN_1698666, ILMN_2044645, ILMN_2095660, ILMN_16…	114	4129	19113	1.17754	1	1	97.88
UP_SEQ_FEATURE	topological domain:Extracellular	19	16.3793	0.340282	ILMN_1791726, ILMN_1799028, ILMN_2309156, ILMN_1749868, ILMN_1805175, ILMN_1672662, ILMN_1656248, ILMN_1664371, ILMN_2174127, ILMN_1657823, ILMN_2083946, ILMN_1792978, ILMN_1734276, ILMN_2095660, ILMN_1672611, ILMN_1665792, ILMN_2041190, ILMN_1797009, ILMN_2129572, ILMN_1726245, ILMN_1760849, ILMN_1713751, ILMN_1735499	114	2719	19113	1.17157	1	1	99.7394
SP_PIR_KEYWORDS	membrane	39	33.6207	0.46169	ILMN_1800540, ILMN_1791726, ILMN_1805175, ILMN_1749868, ILMN_2309156, ILMN_1794863, ILMN_2174127, ILMN_1800619, ILMN_1792978, ILMN_1734276, ILMN_2350574, ILMN_1797875, ILMN_1812297, ILMN_1665792, ILMN_1769245, ILMN_2041190, ILMN_1652777, ILMN_1810782, ILMN_1687978, ILMN_1726245, ILMN_1720623, ILMN_1760849, ILMN_1761463, ILMN_1757627, ILMN_1656938, ILMN_1799028, ILMN_1672662, ILMN_1721770, ILMN_18…	115	6256	19235	1.04271	1	0.988586	99.9561
UP_SEQ_FEATURE	topological domain:Cytoplasmic	20	17.2414	0.631067	ILMN_1791726, ILMN_1799028, ILMN_2309156, ILMN_1749868, ILMN_1805175, ILMN_1672662, ILMN_1656248, ILMN_1664371, ILMN_2174127, ILMN_1657823, ILMN_2083946, ILMN_1792978, ILMN_1734276, ILMN_2095660, ILMN_1797875, ILMN_1672611, ILMN_1665792, ILMN_2041190, ILMN_1797009, ILMN_2129572, ILMN_1726245, ILMN_1760849, ILMN_1713751, ILMN_1735499	114	3374	19113	0.993823	1	1	99.9999
UP_SEQ_FEATURE	transmembrane region	26	22.4138	0.836169	ILMN_1791726, ILMN_1749868, ILMN_2309156, ILMN_1805175, ILMN_2174127, ILMN_1800619, ILMN_1792978, ILMN_2350574, ILMN_1734276, ILMN_1797875, ILMN_1769245, ILMN_2041190, ILMN_1665792, ILMN_1726245, ILMN_1760849, ILMN_1656938, ILMN_1799028, ILMN_1672662, ILMN_1721770, ILMN_1656248, ILMN_1664371, ILMN_1657823, ILMN_2083946, ILMN_2095660, ILMN_1672611, ILMN_1797009, ILMN_2129572, ILMN_2308849, ILMN_17…	114	4911	19113	0.887621	1	1	100
SP_PIR_KEYWORDS	transmembrane	26	22.4138	0.857712	ILMN_1791726, ILMN_1749868, ILMN_2309156, ILMN_1805175, ILMN_2174127, ILMN_1800619, ILMN_1792978, ILMN_2350574, ILMN_1734276, ILMN_1797875, ILMN_1769245, ILMN_2041190, ILMN_1665792, ILMN_1726245, ILMN_1760849, ILMN_1656938, ILMN_1799028, ILMN_1672662, ILMN_1721770, ILMN_1656248, ILMN_1664371, ILMN_1657823, ILMN_2083946, ILMN_2095660, ILMN_1672611, ILMN_1797009, ILMN_2129572, ILMN_2308849, ILMN_17…	115	4973	19235	0.874479	1	0.999573	100
GOTERM_CC_FAT	GO:0016021~integral to membrane	31	26.7241	0.954344	ILMN_1800540, ILMN_1791726, ILMN_1749868, ILMN_2309156, ILMN_1805175, ILMN_2174127, ILMN_1800619, ILMN_1792978, ILMN_2350574, ILMN_1734276, ILMN_1664922, ILMN_1797875, ILMN_1769245, ILMN_2041190, ILMN_1665792, ILMN_1726245, ILMN_1760849, ILMN_1656938, ILMN_1799028, ILMN_1672662, ILMN_1721770, ILMN_1760280, ILMN_1656248, ILMN_1664371, ILMN_1657823, ILMN_2083946, ILMN_1662198, ILMN_2095660, ILMN_16…	91	5297	12782	0.822033	1	0.99971	100
GOTERM_CC_FAT	GO:0031224~intrinsic to membrane	31	26.7241	0.975527	ILMN_1800540, ILMN_1791726, ILMN_1749868, ILMN_2309156, ILMN_1805175, ILMN_2174127, ILMN_1800619, ILMN_1792978, ILMN_2350574, ILMN_1734276, ILMN_1664922, ILMN_1797875, ILMN_1769245, ILMN_2041190, ILMN_1665792, ILMN_1726245, ILMN_1760849, ILMN_1656938, ILMN_1799028, ILMN_1672662, ILMN_1721770, ILMN_1760280, ILMN_1656248, ILMN_1664371, ILMN_1657823, ILMN_2083946, ILMN_1662198, ILMN_2095660, ILMN_16…	91	5485	12782	0.793857	1	0.999924	100
Annotation Cluster 34	Enrichment Score: 0.24325279900265215
Category	Term	Count	%	PValue	Genes	List Total	Pop Hits	Pop Total	Fold Enrichment	Bonferroni	Benjamini	FDR
GOTERM_CC_FAT	GO:0005635~nuclear envelope	3	2.58621	0.424808	ILMN_1797875, ILMN_1760280, ILMN_1662198	91	205	12782	2.05553	1	0.915699	99.8751
GOTERM_CC_FAT	GO:0012505~endomembrane system	7	6.03448	0.475144	ILMN_1797875, ILMN_1812297, ILMN_1687978, ILMN_2410612, ILMN_1760280, ILMN_1662198, ILMN_2111187	91	782	12782	1.25733	1	0.930134	99.9587
GOTERM_CC_FAT	GO:0031975~envelope	5	4.31034	0.643874	ILMN_1797875, ILMN_1665792, ILMN_1760280, ILMN_1685663, ILMN_1662198	91	622	12782	1.12911	1	0.966372	99.9996
GOTERM_CC_FAT	GO:0031967~organelle envelope	4	3.44828	0.818785	ILMN_1797875, ILMN_1760280, ILMN_1685663, ILMN_1662198	91	620	12782	0.906203	1	0.993858	100
Annotation Cluster 35	Enrichment Score: 0.19290913866817067
Category	Term	Count	%	PValue	Genes	List Total	Pop Hits	Pop Total	Fold Enrichment	Bonferroni	Benjamini	FDR
GOTERM_MF_FAT	GO:0005083~small GTPase regulator activity	3	2.58621	0.506074	ILMN_1652777, ILMN_1720623, ILMN_1662198	81	274	12983	1.75493	1	0.997222	99.989
GOTERM_MF_FAT	GO:0030695~GTPase regulator activity	3	2.58621	0.716314	ILMN_1652777, ILMN_1720623, ILMN_1662198	81	404	12983	1.19023	1	0.999296	100
GOTERM_MF_FAT	GO:0060589~nucleoside-triphosphatase regulator activity	3	2.58621	0.727705	ILMN_1652777, ILMN_1720623, ILMN_1662198	81	413	12983	1.16429	1	0.999339	100
Annotation Cluster 36	Enrichment Score: 0.17625179506720093
Category	Term	Count	%	PValue	Genes	List Total	Pop Hits	Pop Total	Fold Enrichment	Bonferroni	Benjamini	FDR
GOTERM_BP_FAT	GO:0008104~protein localization	7	6.03448	0.423166	ILMN_2308950, ILMN_1664922, ILMN_1665792, ILMN_1681737, ILMN_2410612, ILMN_1760280, ILMN_1720623, ILMN_1684836	81	882	13528	1.32549	1	0.98243	99.9832
GOTERM_BP_FAT	GO:0006886~intracellular protein transport	3	2.58621	0.653247	ILMN_2308950, ILMN_1760280, ILMN_1720623, ILMN_1684836	81	374	13528	1.33967	1	0.998019	100
GOTERM_BP_FAT	GO:0045184~establishment of protein localization	5	4.31034	0.673951	ILMN_2308950, ILMN_1665792, ILMN_2410612, ILMN_1760280, ILMN_1720623, ILMN_1684836	81	769	13528	1.08591	1	0.998395	100
GOTERM_BP_FAT	GO:0034613~cellular protein localization	3	2.58621	0.703753	ILMN_2308950, ILMN_1760280, ILMN_1720623, ILMN_1684836	81	411	13528	1.21907	1	0.998958	100
GOTERM_BP_FAT	GO:0070727~cellular macromolecule localization	3	2.58621	0.707572	ILMN_2308950, ILMN_1760280, ILMN_1720623, ILMN_1684836	81	414	13528	1.21023	1	0.998993	100
GOTERM_BP_FAT	GO:0046907~intracellular transport	4	3.44828	0.752708	ILMN_2308950, ILMN_1760280, ILMN_1720623, ILMN_1684836, ILMN_1807169	81	657	13528	1.01682	1	0.999552	100
GOTERM_BP_FAT	GO:0015031~protein transport	4	3.44828	0.835996	ILMN_2308950, ILMN_2410612, ILMN_1760280, ILMN_1720623, ILMN_1684836	81	762	13528	0.876705	1	0.999918	100
Annotation Cluster 37	Enrichment Score: 0.17040013940237805
Category	Term	Count	%	PValue	Genes	List Total	Pop Hits	Pop Total	Fold Enrichment	Bonferroni	Benjamini	FDR
GOTERM_MF_FAT	GO:0043167~ion binding	27	23.2759	0.554751	ILMN_2172174, ILMN_1703009, ILMN_1651365, ILMN_1678669, ILMN_1687107, ILMN_1665792, ILMN_1812297, ILMN_1786065, ILMN_1726245, ILMN_1668411, ILMN_1720623, ILMN_1699421, ILMN_1761463, ILMN_2314169, ILMN_1801504, ILMN_1757627, ILMN_1803818, ILMN_1746013, ILMN_1721770, ILMN_1682799, ILMN_1785699, ILMN_1672611, ILMN_1735930, ILMN_1673682, ILMN_1683165, ILMN_1685663, ILMN_1713751, ILMN_2221564, ILMN_17…	81	4241	12983	1.02044	1	0.998194	99.9971
GOTERM_MF_FAT	GO:0046872~metal ion binding	26	22.4138	0.590656	ILMN_1703009, ILMN_1651365, ILMN_1678669, ILMN_1687107, ILMN_1665792, ILMN_1812297, ILMN_1786065, ILMN_1726245, ILMN_1668411, ILMN_1720623, ILMN_1699421, ILMN_1761463, ILMN_2314169, ILMN_1801504, ILMN_1757627, ILMN_1803818, ILMN_1746013, ILMN_1721770, ILMN_1682799, ILMN_1785699, ILMN_1672611, ILMN_1735930, ILMN_1673682, ILMN_1683165, ILMN_1685663, ILMN_1713751, ILMN_2221564, ILMN_1742789, ILMN_17…	81	4140	12983	1.00661	1	0.997921	99.999
GOTERM_MF_FAT	GO:0043169~cation binding	26	22.4138	0.612929	ILMN_1703009, ILMN_1651365, ILMN_1678669, ILMN_1687107, ILMN_1665792, ILMN_1812297, ILMN_1786065, ILMN_1726245, ILMN_1668411, ILMN_1720623, ILMN_1699421, ILMN_1761463, ILMN_2314169, ILMN_1801504, ILMN_1757627, ILMN_1803818, ILMN_1746013, ILMN_1721770, ILMN_1682799, ILMN_1785699, ILMN_1672611, ILMN_1735930, ILMN_1673682, ILMN_1683165, ILMN_1685663, ILMN_1713751, ILMN_2221564, ILMN_1742789, ILMN_17…	81	4179	12983	0.99722	1	0.998306	99.9995
SP_PIR_KEYWORDS	zinc	13	11.2069	0.657018	ILMN_1721770, ILMN_1682799, ILMN_1651365, ILMN_1687107, ILMN_1663399, ILMN_1735930, ILMN_1786065, ILMN_1673682, ILMN_1668411, ILMN_1713751, ILMN_2221564, ILMN_1742789, ILMN_1757627	115	2189	19235	0.993326	1	0.996961	99.9998
GOTERM_MF_FAT	GO:0046914~transition metal ion binding	17	14.6552	0.667348	ILMN_1721770, ILMN_1682799, ILMN_1651365, ILMN_1678669, ILMN_1687107, ILMN_1735930, ILMN_1812297, ILMN_1786065, ILMN_1726245, ILMN_1668411, ILMN_1720623, ILMN_1685663, ILMN_1673682, ILMN_1713751, ILMN_2221564, ILMN_1742789, ILMN_1757627	81	2785	12983	0.978394	1	0.998491	99.9999
SP_PIR_KEYWORDS	metal-binding	17	14.6552	0.701297	ILMN_1721770, ILMN_1682799, ILMN_1651365, ILMN_1678669, ILMN_1687107, ILMN_1735930, ILMN_1663399, ILMN_1812297, ILMN_1786065, ILMN_1726245, ILMN_1668411, ILMN_1685663, ILMN_1673682, ILMN_1713751, ILMN_2221564, ILMN_1742789, ILMN_1757627	115	2972	19235	0.956741	1	0.997972	100
GOTERM_MF_FAT	GO:0008270~zinc ion binding	13	11.2069	0.785883	ILMN_1721770, ILMN_1682799, ILMN_1651365, ILMN_1687107, ILMN_1735930, ILMN_1786065, ILMN_1673682, ILMN_1720623, ILMN_1668411, ILMN_1713751, ILMN_2221564, ILMN_1742789, ILMN_1757627	81	2311	12983	0.901641	1	0.999699	100
SP_PIR_KEYWORDS	zinc-finger	8	6.89655	0.892824	ILMN_1735930, ILMN_1786065, ILMN_1668411, ILMN_1673682, ILMN_1651365, ILMN_2221564, ILMN_1757627, ILMN_1687107	115	1718	19235	0.778863	1	0.999804	100
Annotation Cluster 38	Enrichment Score: 0.14425291334100288
Category	Term	Count	%	PValue	Genes	List Total	Pop Hits	Pop Total	Fold Enrichment	Bonferroni	Benjamini	FDR
GOTERM_BP_FAT	GO:0045892~negative regulation of transcription, DNA-dependent	3	2.58621	0.626346	ILMN_1700081, ILMN_1673682, ILMN_1718629	81	356	13528	1.40741	1	0.99794	100
GOTERM_BP_FAT	GO:0010558~negative regulation of macromolecule biosynthetic process	4	3.44828	0.633302	ILMN_1807423, ILMN_1700081, ILMN_1673682, ILMN_1718629	81	547	13528	1.2213	1	0.997698	100
GOTERM_BP_FAT	GO:0051253~negative regulation of RNA metabolic process	3	2.58621	0.635485	ILMN_1700081, ILMN_1673682, ILMN_1718629	81	362	13528	1.38408	1	0.997697	100
GOTERM_BP_FAT	GO:0031327~negative regulation of cellular biosynthetic process	4	3.44828	0.650424	ILMN_1807423, ILMN_1700081, ILMN_1673682, ILMN_1718629	81	561	13528	1.19082	1	0.998069	100
GOTERM_BP_FAT	GO:0009890~negative regulation of biosynthetic process	4	3.44828	0.664654	ILMN_1807423, ILMN_1700081, ILMN_1673682, ILMN_1718629	81	573	13528	1.16588	1	0.998246	100
GOTERM_BP_FAT	GO:0016481~negative regulation of transcription	3	2.58621	0.76014	ILMN_1700081, ILMN_1673682, ILMN_1718629	81	459	13528	1.09158	1	0.999605	100
GOTERM_BP_FAT	GO:0010629~negative regulation of gene expression	3	2.58621	0.804448	ILMN_1700081, ILMN_1673682, ILMN_1718629	81	504	13528	0.994121	1	0.999836	100
GOTERM_BP_FAT	GO:0045934~negative regulation of nucleobase, nucleoside, nucleotide and nucleic acid metabolic process	3	2.58621	0.811531	ILMN_1700081, ILMN_1673682, ILMN_1718629	81	512	13528	0.978588	1	0.999859	100
GOTERM_BP_FAT	GO:0010605~negative regulation of macromolecule metabolic process	4	3.44828	0.816472	ILMN_1807423, ILMN_1700081, ILMN_1673682, ILMN_1718629	81	734	13528	0.910149	1	0.999872	100
GOTERM_BP_FAT	GO:0051172~negative regulation of nitrogen compound metabolic process	3	2.58621	0.817543	ILMN_1700081, ILMN_1673682, ILMN_1718629	81	519	13528	0.965389	1	0.99987	100
Annotation Cluster 39	Enrichment Score: 0.12055161931366215
Category	Term	Count	%	PValue	Genes	List Total	Pop Hits	Pop Total	Fold Enrichment	Bonferroni	Benjamini	FDR
GOTERM_CC_FAT	GO:0012505~endomembrane system	7	6.03448	0.475144	ILMN_1797875, ILMN_1812297, ILMN_1687978, ILMN_2410612, ILMN_1760280, ILMN_1662198, ILMN_2111187	91	782	12782	1.25733	1	0.930134	99.9587
SP_PIR_KEYWORDS	endoplasmic reticulum	4	3.44828	0.799456	ILMN_1797875, ILMN_1812297, ILMN_1721770, ILMN_2111187	115	713	19235	0.93835	1	0.998899	100
GOTERM_CC_FAT	GO:0031090~organelle membrane	6	5.17241	0.894513	ILMN_1797875, ILMN_1812297, ILMN_1687978, ILMN_2410612, ILMN_1685663, ILMN_2111187	91	1096	12782	0.76895	1	0.998445	100
GOTERM_CC_FAT	GO:0005783~endoplasmic reticulum	4	3.44828	0.969587	ILMN_1797875, ILMN_1812297, ILMN_1721770, ILMN_2111187	91	960	12782	0.585256	1	0.999885	100
Annotation Cluster 40	Enrichment Score: 0.002957803568544963
Category	Term	Count	%	PValue	Genes	List Total	Pop Hits	Pop Total	Fold Enrichment	Bonferroni	Benjamini	FDR
UP_SEQ_FEATURE	nucleotide phosphate-binding region:ATP	3	2.58621	0.979832	ILMN_1726245, ILMN_1772521, ILMN_1803818	114	962	19113	0.522842	1	1	100
GOTERM_MF_FAT	GO:0000166~nucleotide binding	8	6.89655	0.990378	ILMN_1791726, ILMN_1755411, ILMN_1807423, ILMN_1726245, ILMN_1772521, ILMN_1742981, ILMN_1801504, ILMN_1803818	81	2245	12983	0.571168	1	1	100
GOTERM_MF_FAT	GO:0032555~purine ribonucleotide binding	6	5.17241	0.991919	ILMN_1791726, ILMN_1726245, ILMN_1772521, ILMN_1742981, ILMN_1801504, ILMN_1803818	81	1836	12983	0.523804	1	1	100
GOTERM_MF_FAT	GO:0032553~ribonucleotide binding	6	5.17241	0.991919	ILMN_1791726, ILMN_1726245, ILMN_1772521, ILMN_1742981, ILMN_1801504, ILMN_1803818	81	1836	12983	0.523804	1	1	100
SP_PIR_KEYWORDS	nucleotide-binding	5	4.31034	0.991957	ILMN_1791726, ILMN_1726245, ILMN_1772521, ILMN_1742981, ILMN_1803818	115	1686	19235	0.496029	1	1	100
GOTERM_MF_FAT	GO:0001882~nucleoside binding	5	4.31034	0.992457	ILMN_2172174, ILMN_1726245, ILMN_1772521, ILMN_1801504, ILMN_1803818	81	1612	12983	0.497159	1	1	100
GOTERM_MF_FAT	GO:0017076~purine nucleotide binding	6	5.17241	0.994614	ILMN_1791726, ILMN_1726245, ILMN_1772521, ILMN_1742981, ILMN_1801504, ILMN_1803818	81	1918	12983	0.50141	1	1	100
GOTERM_MF_FAT	GO:0005524~ATP binding	4	3.44828	0.996045	ILMN_1726245, ILMN_1772521, ILMN_1801504, ILMN_1803818	81	1477	12983	0.43408	1	1	100
GOTERM_MF_FAT	GO:0032559~adenyl ribonucleotide binding	4	3.44828	0.996465	ILMN_1726245, ILMN_1772521, ILMN_1801504, ILMN_1803818	81	1497	12983	0.42828	1	1	100
SP_PIR_KEYWORDS	atp-binding	3	2.58621	0.997307	ILMN_1726245, ILMN_1772521, ILMN_1803818	115	1326	19235	0.378418	1	1	100
GOTERM_MF_FAT	GO:0030554~adenyl nucleotide binding	4	3.44828	0.997754	ILMN_1726245, ILMN_1772521, ILMN_1801504, ILMN_1803818	81	1577	12983	0.406554	1	1	100
GOTERM_MF_FAT	GO:0001883~purine nucleoside binding	4	3.44828	0.998043	ILMN_1726245, ILMN_1772521, ILMN_1801504, ILMN_1803818	81	1601	12983	0.40046	1	1	100
